# Supplementary material for: Crystal structure of tris­(1,10-phenanthroline-κ2 N,N′)iron(II) bis­[bis­(tri­fluoro­methyl­sulfon­yl)imide] monohydrate
Source: Acta Crystallogr E Crystallogr Commun. 2015 Jan 1;71(Pt 1):m8–9. doi: 10.1107/S2056989014026966 (PMC4331886; doi:10.1107/S2056989014026966)
Supplement: Supplementary file 1 [file e-71-000m8-sup1.cif]

##############################################################################
#                                                                            #
# This CIF contains the data in a paper accepted for publication in          #
# Acta Crystallographica Section E. It conforms to the requirements of       #
# Notes for Authors for Acta Crystallographica Section E, and has been       #
# peer reviewed under the auspices of the IUCr Commission on Journals.       #
#                                                                            #
# Full details of the Crystallographic Information File format               #
# are given in the paper "The Crystallographic Information File (CIF):       #
# a New Standard Archive File for Crystallography" by S. R. Hall, F. H.      #
# Allen and I. D. Brown [Acta Cryst. (1991), A47, 655-685].                  #
#                                                                            #
# The current version of the core CIF dictionary is obtainable from          #
# ftp://ftp.iucr.org/pub/cif_core.dic.                                       #
#                                                                            #
# Software is freely available for graphical display of the structure(s)     #
# in this CIF. For information consult the CIF software page                 #
# http://www.iucr.org/resources/cif/software.                                #
#                                                                            #
# This file may be used for bona fide research purposes within the           #
# scientific community so long as proper attribution is given to the journal # 
# article from which it was obtained.                                        #
#                                                                            #
##############################################################################
data_I
_database_code_depnum_ccdc_archive 'CCDC 1038289'
_audit_creation_method     SHELXL-97
_chemical_name_systematic
;
Tris(1,10-phenanthroline-\k^2^<i>N</i>,<i>N</i>')iron(II)
bis[bis(trifluoromethylsulfonyl)imide] monohydrate
;
_chemical_name_common     ?
_chemical_formula_moiety     'C36 H24 Fe N6 2+, 2(C2 F6 N O4 S2 -), H2 O'
_chemical_formula_sum     'C40 H26 F12 Fe N8 O9 S4'
_chemical_formula_iupac     '[Fe (C12 H8 N2)3] (C2 F6 N O4 S2)2, H2 O'
_chemical_formula_weight     1174.78
_chemical_melting_point     ?
_symmetry_cell_setting     monoclinic
_symmetry_space_group_name_H-M     'C 2/c'
_symmetry_space_group_name_Hall     '-C 2yc'
loop_
    _symmetry_equiv_pos_as_xyz
    'x, y, z'
    '-x, y, -z+1/2'
    'x+1/2, y+1/2, z'
    '-x+1/2, y+1/2, -z+1/2'
    '-x, -y, -z'
    'x, -y, z-1/2'
    '-x+1/2, -y+1/2, -z'
    'x+1/2, -y+1/2, z-1/2'
_cell_length_a     20.7745(15)
_cell_length_b     16.0107(12)
_cell_length_c     13.3084(10)
_cell_angle_alpha     90.00
_cell_angle_beta     91.6570(10)
_cell_angle_gamma     90.00
_cell_volume     4424.7(6)
_cell_formula_units_Z     4
_cell_measurement_reflns_used     1623
_cell_measurement_theta_min     2.20
_cell_measurement_theta_max     23.47
_cell_measurement_temperature     100
_exptl_crystal_description     block
_exptl_crystal_colour     red
_exptl_crystal_size_max     0.42
_exptl_crystal_size_mid     0.11
_exptl_crystal_size_min     0.10
_exptl_crystal_density_diffrn     1.764
_exptl_crystal_density_meas     ?
_exptl_crystal_density_method     'not measured'
_exptl_crystal_F_000     2368
_exptl_absorpt_coefficient_mu     0.647
_exptl_absorpt_correction_type     multi-scan
_exptl_absorpt_process_details
;
(<i>SADABS</i>; Bruker, 2007)
;
_exptl_absorpt_correction_T_min     0.7727
_exptl_absorpt_correction_T_max     0.9381
_exptl_special_details
;
;
_diffrn_ambient_temperature     100
_diffrn_radiation_type     MoK\a
_diffrn_radiation_wavelength     0.71073
_diffrn_radiation_source     'fine-focus sealed tube'
_diffrn_radiation_monochromator     graphite
_diffrn_measurement_device_type     'Bruker APEXII CCD area-detector'
_diffrn_measurement_method     'phi and omega scans'
_diffrn_detector_area_resol_mean     8.333
_diffrn_reflns_number     13659
_diffrn_reflns_av_R_equivalents     0.0649
_diffrn_reflns_av_sigmaI/netI     0.0836
_diffrn_reflns_theta_min     1.61
_diffrn_reflns_theta_max     27.17
_diffrn_reflns_theta_full     27.17
_diffrn_measured_fraction_theta_max     0.997
_diffrn_measured_fraction_theta_full     0.997
_diffrn_reflns_limit_h_min     -26
_diffrn_reflns_limit_h_max     24
_diffrn_reflns_limit_k_min     -17
_diffrn_reflns_limit_k_max     20
_diffrn_reflns_limit_l_min     -17
_diffrn_reflns_limit_l_max     16
_diffrn_standards_number     ?
_diffrn_standards_interval_count     ?
_diffrn_standards_interval_time     ?
_diffrn_standards_decay_%     0
_refine_special_details
;
Refinement of <i>F</i>^2^ against ALL reflections. The weighted <i>R</i>-factor
<i>wR</i> and goodness of fit <i>S</i> are based on <i>F</i>^2^, conventional
<i>R</i>-factors <i>R</i> are based on <i>F</i>, with <i>F</i> set to zero for
negative <i>F</i>^2^. The threshold expression of <i>F</i>^2^ >
\s(<i>F</i>^2^) is used only for calculating <i>R</i>-factors(gt) <i>etc</i>.
and is not relevant to the choice of reflections for refinement.
<i>R</i>-factors based on <i>F</i>^2^ are statistically about twice as large
as those based on <i>F</i>, and <i>R</i>- factors based on ALL data will be
even larger.
;
_reflns_number_total     4910
_reflns_number_gt     3247
_reflns_threshold_expression     I>2sigma(I)
_refine_ls_structure_factor_coef     Fsqd
_refine_ls_matrix_type     full
_refine_ls_R_factor_all     0.0881
_refine_ls_R_factor_gt     0.0484
_refine_ls_wR_factor_gt     0.1072
_refine_ls_wR_factor_ref     0.1218
_refine_ls_goodness_of_fit_ref     1.021
_refine_ls_restrained_S_all     1.022
_refine_ls_number_reflns     4910
_refine_ls_number_parameters     338
_refine_ls_number_restraints     2
_refine_ls_hydrogen_treatment     mixed
_refine_ls_weighting_scheme     calc
_refine_ls_weighting_details
         'calc w=1/[\s^2^(Fo^2^)+(0.0533P)^2^+0.4369P] where P=(Fo^2^+2Fc^2^)/3'
_atom_sites_solution_hydrogens     geom
_atom_sites_solution_primary     direct
_atom_sites_solution_secondary     difmap
_refine_ls_shift/su_max     0.001
_refine_ls_shift/su_mean     0.000
_refine_diff_density_max     0.707
_refine_diff_density_min     -0.898
_refine_ls_extinction_method     none
_refine_ls_extinction_coef     ?
loop_
    _atom_type_symbol
    _atom_type_description
    _atom_type_scat_dispersion_real
    _atom_type_scat_dispersion_imag
    _atom_type_scat_source
    'C' 'C' 0.0033 0.0016
                         'International Tables Vol C Tables 4.2.6.8 and 6.1.1.4'
    'H' 'H' 0.0000 0.0000
                         'International Tables Vol C Tables 4.2.6.8 and 6.1.1.4'
    'N' 'N' 0.0061 0.0033
                         'International Tables Vol C Tables 4.2.6.8 and 6.1.1.4'
    'O' 'O' 0.0106 0.0060
                         'International Tables Vol C Tables 4.2.6.8 and 6.1.1.4'
    'F' 'F' 0.0171 0.0103
                         'International Tables Vol C Tables 4.2.6.8 and 6.1.1.4'
    'S' 'S' 0.1246 0.1234
                         'International Tables Vol C Tables 4.2.6.8 and 6.1.1.4'
    'Fe' 'Fe' 0.3463 0.8444
                         'International Tables Vol C Tables 4.2.6.8 and 6.1.1.4'
_computing_data_collection
;
APEX2 (Bruker, 2007)
;
_computing_cell_refinement
;
SAINT (Bruker, 2007)
;
_computing_data_reduction
;
SAINT (Bruker, 2007)
;
_computing_structure_solution
;
SHELXS97 (Sheldrick, 2008)
;
_computing_structure_refinement
;
SHELXL97 (Sheldrick, 2008)
;
_computing_molecular_graphics
;
SHELXTL (Sheldrick, 2008)
;
_computing_publication_material
;
SHELXTL (Sheldrick, 2008) and PLATON (Spek, 2009)
;
loop_
    _atom_site_type_symbol
    _atom_site_label
    _atom_site_fract_x
    _atom_site_fract_y
    _atom_site_fract_z
    _atom_site_U_iso_or_equiv
    _atom_site_adp_type
    _atom_site_calc_flag
    _atom_site_refinement_flags
    _atom_site_occupancy
    _atom_site_symmetry_multiplicity
    _atom_site_disorder_assembly
    _atom_site_disorder_group
    Fe Fe1 0.5000 0.81145(4) 0.2500 0.01247(17) Uani d S 1 2 . .
    S S1 0.70284(4) 0.87060(6) 0.73999(6) 0.0194(2) Uani d . 1 1 . .
    S S2 0.81435(4) 0.96272(6) 0.78549(6) 0.0190(2) Uani d . 1 1 . .
    N N1 0.41901(12) 0.80991(17) 0.32441(19) 0.0128(6) Uani d . 1 1 . .
    N N2 0.52464(12) 0.72317(17) 0.34722(19) 0.0136(6) Uani d . 1 1 . .
    N N3 0.53087(12) 0.90330(18) 0.33681(19) 0.0141(6) Uani d . 1 1 . .
    N N4 0.77157(14) 0.88188(19) 0.7924(2) 0.0231(7) Uani d . 1 1 . .
    O O1 0.66576(12) 0.81717(18) 0.80049(19) 0.0320(7) Uani d . 1 1 . .
    O O2 0.67338(11) 0.94387(16) 0.69810(18) 0.0243(6) Uani d . 1 1 . .
    O O3 0.80627(11) 1.01191(16) 0.69622(17) 0.0235(6) Uani d . 1 1 . .
    O O4 0.87849(11) 0.94170(17) 0.81960(19) 0.0264(6) Uani d . 1 1 . .
    O O5 0.5000 0.5160(4) 0.7500 0.102(2) Uani d SD 1 2 . .
    H H5W 0.4670(6) 0.4824(12) 0.742(7) 0.153 Uiso d D 1 1 . .
    F F1 0.75397(11) 0.73840(14) 0.65849(17) 0.0369(6) Uani d . 1 1 . .
    F F2 0.75628(11) 0.84768(16) 0.56672(17) 0.0409(6) Uani d . 1 1 . .
    F F3 0.66724(10) 0.78257(14) 0.58392(17) 0.0343(6) Uani d . 1 1 . .
    F F4 0.78834(11) 0.98981(14) 0.97358(15) 0.0318(6) Uani d . 1 1 . .
    F F5 0.82027(10) 1.09733(13) 0.89196(16) 0.0281(5) Uani d . 1 1 . .
    F F6 0.72349(9) 1.05100(14) 0.86804(15) 0.0283(5) Uani d . 1 1 . .
    C C1 0.36704(15) 0.8593(2) 0.3148(2) 0.0150(7) Uani d . 1 1 . .
    H H1 0.3646 0.8974 0.2601 0.018 Uiso calc R 1 1 . .
    C C2 0.31626(16) 0.8573(2) 0.3816(2) 0.0175(8) Uani d . 1 1 . .
    H H2 0.2807 0.8941 0.3725 0.021 Uiso calc R 1 1 . .
    C C3 0.31802(15) 0.8018(2) 0.4603(3) 0.0177(8) Uani d . 1 1 . .
    H H3 0.2841 0.8008 0.5067 0.021 Uiso calc R 1 1 . .
    C C4 0.37042(16) 0.7465(2) 0.4717(2) 0.0160(7) Uani d . 1 1 . .
    C C5 0.42054(15) 0.7547(2) 0.4026(2) 0.0143(7) Uani d . 1 1 . .
    C C6 0.37791(16) 0.6843(2) 0.5492(3) 0.0190(8) Uani d . 1 1 . .
    H H6 0.3445 0.6769 0.5956 0.023 Uiso calc R 1 1 . .
    C C7 0.43081(16) 0.6365(2) 0.5575(2) 0.0197(8) Uani d . 1 1 . .
    H H7 0.4339 0.5955 0.6090 0.024 Uiso calc R 1 1 . .
    C C8 0.47740(15) 0.7066(2) 0.4134(2) 0.0153(7) Uani d . 1 1 . .
    C C9 0.48305(16) 0.6464(2) 0.4898(2) 0.0164(7) Uani d . 1 1 . .
    C C10 0.54083(16) 0.5999(2) 0.4945(3) 0.0206(8) Uani d . 1 1 . .
    H H10 0.5475 0.5585 0.5449 0.025 Uiso calc R 1 1 . .
    C C11 0.58709(17) 0.6152(2) 0.4258(2) 0.0193(8) Uani d . 1 1 . .
    H H11 0.6255 0.5830 0.4268 0.023 Uiso calc R 1 1 . .
    C C12 0.57795(16) 0.6777(2) 0.3545(2) 0.0173(8) Uani d . 1 1 . .
    H H12 0.6114 0.6884 0.3090 0.021 Uiso calc R 1 1 . .
    C C13 0.56412(15) 0.9013(2) 0.4249(2) 0.0177(8) Uani d . 1 1 . .
    H H13 0.5741 0.8486 0.4542 0.021 Uiso calc R 1 1 . .
    C C14 0.58467(16) 0.9738(2) 0.4751(3) 0.0199(8) Uani d . 1 1 . .
    H H14 0.6086 0.9698 0.5368 0.024 Uiso calc R 1 1 . .
    C C15 0.57025(16) 1.0499(2) 0.4352(3) 0.0209(8) Uani d . 1 1 . .
    H H15 0.5840 1.0993 0.4692 0.025 Uiso calc R 1 1 . .
    C C16 0.53488(16) 1.0558(2) 0.3435(3) 0.0178(8) Uani d . 1 1 . .
    C C17 0.51693(15) 0.9803(2) 0.2973(2) 0.0153(7) Uani d . 1 1 . .
    C C18 0.51659(16) 1.1325(2) 0.2942(3) 0.0214(8) Uani d . 1 1 . .
    H H18 0.5282 1.1843 0.3246 0.026 Uiso calc R 1 1 . .
    C C19 0.72140(18) 0.8058(2) 0.6315(3) 0.0236(8) Uani d . 1 1 . .
    C C20 0.78431(17) 1.0287(2) 0.8856(3) 0.0213(8) Uani d . 1 1 . .
loop_
    _atom_site_aniso_label
    _atom_site_aniso_U_11
    _atom_site_aniso_U_22
    _atom_site_aniso_U_33
    _atom_site_aniso_U_12
    _atom_site_aniso_U_13
    _atom_site_aniso_U_23
    Fe1 0.0125(3) 0.0142(4) 0.0107(3) 0.000 0.0000(3) 0.000
    S1 0.0223(5) 0.0212(5) 0.0148(4) 0.0016(4) -0.0001(4) 0.0002(4)
    S2 0.0201(5) 0.0208(5) 0.0161(4) 0.0048(4) -0.0013(4) -0.0022(4)
    N1 0.0138(14) 0.0118(15) 0.0125(14) -0.0030(12) -0.0016(11) -0.0011(11)
    N2 0.0119(14) 0.0160(16) 0.0128(14) 0.0010(12) -0.0006(11) -0.0017(12)
    N3 0.0112(13) 0.0188(16) 0.0124(14) 0.0001(12) 0.0017(11) -0.0010(12)
    N4 0.0255(16) 0.0209(18) 0.0223(16) 0.0033(14) -0.0104(14) -0.0022(13)
    O1 0.0329(15) 0.0405(19) 0.0229(14) -0.0055(13) 0.0053(12) 0.0070(13)
    O2 0.0242(13) 0.0233(16) 0.0249(14) 0.0049(11) -0.0071(11) -0.0013(11)
    O3 0.0247(13) 0.0297(16) 0.0162(13) 0.0038(11) 0.0001(11) 0.0037(11)
    O4 0.0198(13) 0.0316(17) 0.0276(14) 0.0076(12) -0.0043(11) -0.0029(12)
    O5 0.088(5) 0.098(6) 0.120(6) 0.000 -0.005(5) 0.000
    F1 0.0399(14) 0.0241(14) 0.0461(15) 0.0071(11) -0.0105(12) -0.0124(11)
    F2 0.0504(15) 0.0476(17) 0.0257(12) -0.0160(12) 0.0163(12) -0.0074(11)
    F3 0.0352(13) 0.0325(14) 0.0343(13) -0.0027(11) -0.0124(11) -0.0101(11)
    F4 0.0465(14) 0.0333(14) 0.0153(11) 0.0019(11) -0.0021(10) 0.0005(10)
    F5 0.0301(12) 0.0205(13) 0.0334(13) -0.0013(10) -0.0050(10) -0.0065(10)
    F6 0.0210(11) 0.0354(14) 0.0283(12) 0.0071(10) -0.0019(9) -0.0127(10)
    C1 0.0140(16) 0.0155(19) 0.0152(17) 0.0005(14) -0.0026(14) -0.0021(14)
    C2 0.0137(17) 0.018(2) 0.0201(18) 0.0011(14) -0.0022(14) -0.0013(15)
    C3 0.0131(16) 0.020(2) 0.0195(18) -0.0058(14) 0.0033(14) -0.0044(15)
    C4 0.0156(17) 0.017(2) 0.0156(17) -0.0053(14) -0.0012(14) -0.0030(14)
    C5 0.0174(17) 0.0144(19) 0.0111(16) -0.0036(14) -0.0003(14) -0.0037(13)
    C6 0.0212(18) 0.0158(19) 0.0201(18) -0.0044(15) 0.0036(15) -0.0002(15)
    C7 0.0262(19) 0.020(2) 0.0136(17) -0.0033(16) 0.0047(15) 0.0024(15)
    C8 0.0170(17) 0.0142(19) 0.0145(17) -0.0051(14) -0.0006(14) -0.0030(14)
    C9 0.0202(18) 0.016(2) 0.0125(17) -0.0021(15) -0.0025(14) -0.0031(14)
    C10 0.0284(19) 0.019(2) 0.0143(17) 0.0016(16) -0.0038(15) 0.0010(15)
    C11 0.0193(17) 0.021(2) 0.0172(18) 0.0057(15) -0.0021(14) 0.0007(15)
    C12 0.0168(17) 0.019(2) 0.0157(17) 0.0019(15) 0.0002(14) -0.0026(14)
    C13 0.0139(17) 0.025(2) 0.0135(17) 0.0044(15) -0.0012(14) 0.0009(15)
    C14 0.0147(17) 0.029(2) 0.0163(18) 0.0011(16) -0.0010(14) -0.0068(15)
    C15 0.0174(18) 0.022(2) 0.0231(19) -0.0041(15) 0.0027(15) -0.0117(16)
    C16 0.0153(17) 0.019(2) 0.0195(18) -0.0003(15) 0.0032(14) -0.0038(15)
    C17 0.0127(17) 0.019(2) 0.0148(17) 0.0025(14) 0.0038(14) -0.0014(14)
    C18 0.0191(19) 0.015(2) 0.030(2) 0.0010(14) 0.0018(15) -0.0055(16)
    C19 0.028(2) 0.019(2) 0.023(2) -0.0039(17) -0.0014(16) -0.0033(16)
    C20 0.0235(19) 0.025(2) 0.0156(18) 0.0052(16) -0.0017(15) -0.0019(15)
_geom_special_details
;
All e.s.d.'s (except the e.s.d. in the dihedral angle between two l.s. planes)
are estimated using the full covariance matrix. The cell e.s.d.'s are taken
into account individually in the estimation of e.s.d.'s in distances, angles
and torsion angles; correlations between e.s.d.'s in cell parameters are only
used when they are defined by crystal symmetry. An approximate (isotropic)
treatment of cell e.s.d.'s is used for estimating e.s.d.'s involving l.s.
planes.
;
loop_
    _geom_bond_atom_site_label_1
    _geom_bond_atom_site_label_2
    _geom_bond_site_symmetry_2
    _geom_bond_distance
    _geom_bond_publ_flag
    Fe1 N1 . 1.977(3) y
    Fe1 N1 2_655 1.977(3) ?
    Fe1 N2 . 1.974(3) y
    Fe1 N2 2_655 1.974(3) ?
    Fe1 N3 . 1.966(3) y
    Fe1 N3 2_655 1.966(3) ?
    S1 O1 . 1.417(3) ?
    S1 O2 . 1.429(3) ?
    S1 N4 . 1.581(3) ?
    S1 C19 . 1.827(4) ?
    S2 O3 . 1.431(2) ?
    S2 O4 . 1.435(2) ?
    S2 N4 . 1.574(3) ?
    S2 C20 . 1.824(4) ?
    N1 C1 . 1.341(4) ?
    N1 C5 . 1.366(4) ?
    N2 C8 . 1.364(4) ?
    N2 C12 . 1.326(4) ?
    N3 C13 . 1.343(4) ?
    N3 C17 . 1.368(4) ?
    O5 H5W . 0.875(10) ?
    F1 C19 . 1.318(4) ?
    F2 C19 . 1.324(4) ?
    F3 C19 . 1.329(4) ?
    F4 C20 . 1.327(4) ?
    F5 C20 . 1.330(4) ?
    F6 C20 . 1.327(4) ?
    C1 C2 . 1.400(4) ?
    C1 H1 . 0.9500 ?
    C2 C3 . 1.372(5) ?
    C2 H2 . 0.9500 ?
    C3 C4 . 1.408(5) ?
    C3 H3 . 0.9500 ?
    C4 C5 . 1.415(4) ?
    C4 C6 . 1.439(5) ?
    C5 C8 . 1.414(5) ?
    C6 C7 . 1.341(5) ?
    C6 H6 . 0.9500 ?
    C7 C9 . 1.439(5) ?
    C7 H7 . 0.9500 ?
    C8 C9 . 1.403(5) ?
    C9 C10 . 1.413(5) ?
    C10 C11 . 1.368(5) ?
    C10 H10 . 0.9500 ?
    C11 C12 . 1.388(5) ?
    C11 H11 . 0.9500 ?
    C12 H12 . 0.9500 ?
    C13 C14 . 1.400(5) ?
    C13 H13 . 0.9500 ?
    C14 C15 . 1.360(5) ?
    C14 H14 . 0.9500 ?
    C15 C16 . 1.410(5) ?
    C15 H15 . 0.9500 ?
    C16 C17 . 1.401(5) ?
    C16 C18 . 1.439(5) ?
    C17 C17 2_655 1.425(6) ?
    C18 C18 2_655 1.345(7) ?
    C18 H18 . 0.9500 ?
loop_
    _geom_angle_atom_site_label_1
    _geom_angle_atom_site_label_2
    _geom_angle_atom_site_label_3
    _geom_angle_site_symmetry_1
    _geom_angle_site_symmetry_3
    _geom_angle
    _geom_angle_publ_flag
    N3 Fe1 N3 . 2_655 83.17(16) ?
    N3 Fe1 N2 . 2_655 174.17(11) ?
    N3 Fe1 N2 2_655 2_655 94.38(11) ?
    N3 Fe1 N2 . . 94.38(11) ?
    N3 Fe1 N2 2_655 . 174.17(11) ?
    N2 Fe1 N2 2_655 . 88.54(16) ?
    N3 Fe1 N1 . 2_655 92.05(11) ?
    N3 Fe1 N1 2_655 2_655 89.01(11) ?
    N2 Fe1 N1 2_655 2_655 82.60(11) ?
    N2 Fe1 N1 . 2_655 96.38(11) ?
    N3 Fe1 N1 . . 89.01(11) ?
    N3 Fe1 N1 2_655 . 92.05(11) ?
    N2 Fe1 N1 2_655 . 96.38(11) ?
    N2 Fe1 N1 . . 82.60(11) ?
    N1 Fe1 N1 2_655 . 178.58(17) ?
    O1 S1 O2 . . 118.91(16) ?
    O1 S1 N4 . . 108.49(16) ?
    O2 S1 N4 . . 116.70(16) ?
    O1 S1 C19 . . 103.70(17) ?
    O2 S1 C19 . . 104.80(16) ?
    N4 S1 C19 . . 101.81(17) ?
    O3 S2 O4 . . 118.49(16) ?
    O3 S2 N4 . . 116.61(16) ?
    O4 S2 N4 . . 108.02(16) ?
    O3 S2 C20 . . 104.65(16) ?
    O4 S2 C20 . . 103.83(15) ?
    N4 S2 C20 . . 103.19(17) ?
    C1 N1 C5 . . 117.1(3) ?
    C1 N1 Fe1 . . 129.7(2) ?
    C5 N1 Fe1 . . 112.9(2) ?
    C12 N2 C8 . . 117.4(3) ?
    C12 N2 Fe1 . . 129.9(2) ?
    C8 N2 Fe1 . . 112.6(2) ?
    C13 N3 C17 . . 117.1(3) ?
    C13 N3 Fe1 . . 130.2(2) ?
    C17 N3 Fe1 . . 112.7(2) ?
    S1 N4 S2 . . 124.92(19) ?
    N1 C1 C2 . . 123.0(3) ?
    N1 C1 H1 . . 118.5 ?
    C2 C1 H1 . . 118.5 ?
    C3 C2 C1 . . 119.7(3) ?
    C3 C2 H2 . . 120.1 ?
    C1 C2 H2 . . 120.1 ?
    C2 C3 C4 . . 119.5(3) ?
    C2 C3 H3 . . 120.2 ?
    C4 C3 H3 . . 120.2 ?
    C3 C4 C5 . . 116.9(3) ?
    C3 C4 C6 . . 125.4(3) ?
    C5 C4 C6 . . 117.6(3) ?
    N1 C5 C8 . . 115.5(3) ?
    N1 C5 C4 . . 123.6(3) ?
    C8 C5 C4 . . 120.8(3) ?
    C7 C6 C4 . . 121.7(3) ?
    C7 C6 H6 . . 119.1 ?
    C4 C6 H6 . . 119.1 ?
    C6 C7 C9 . . 121.1(3) ?
    C6 C7 H7 . . 119.5 ?
    C9 C7 H7 . . 119.5 ?
    N2 C8 C9 . . 123.7(3) ?
    N2 C8 C5 . . 116.3(3) ?
    C9 C8 C5 . . 120.0(3) ?
    C8 C9 C10 . . 116.6(3) ?
    C8 C9 C7 . . 118.7(3) ?
    C10 C9 C7 . . 124.7(3) ?
    C11 C10 C9 . . 119.2(3) ?
    C11 C10 H10 . . 120.4 ?
    C9 C10 H10 . . 120.4 ?
    C10 C11 C12 . . 120.1(3) ?
    C10 C11 H11 . . 120.0 ?
    C12 C11 H11 . . 120.0 ?
    N2 C12 C11 . . 122.9(3) ?
    N2 C12 H12 . . 118.6 ?
    C11 C12 H12 . . 118.6 ?
    N3 C13 C14 . . 122.6(3) ?
    N3 C13 H13 . . 118.7 ?
    C14 C13 H13 . . 118.7 ?
    C15 C14 C13 . . 119.8(3) ?
    C15 C14 H14 . . 120.1 ?
    C13 C14 H14 . . 120.1 ?
    C14 C15 C16 . . 120.1(3) ?
    C14 C15 H15 . . 120.0 ?
    C16 C15 H15 . . 120.0 ?
    C17 C16 C15 . . 116.6(3) ?
    C17 C16 C18 . . 118.2(3) ?
    C15 C16 C18 . . 125.2(3) ?
    N3 C17 C16 . . 123.9(3) ?
    N3 C17 C17 . 2_655 115.67(18) ?
    C16 C17 C17 . 2_655 120.4(2) ?
    C18 C18 C16 2_655 . 121.4(2) ?
    C18 C18 H18 2_655 . 119.3 ?
    C16 C18 H18 . . 119.3 ?
    F1 C19 F2 . . 107.8(3) ?
    F1 C19 F3 . . 108.7(3) ?
    F2 C19 F3 . . 107.6(3) ?
    F1 C19 S1 . . 111.6(3) ?
    F2 C19 S1 . . 111.1(3) ?
    F3 C19 S1 . . 109.9(3) ?
    F4 C20 F5 . . 108.1(3) ?
    F4 C20 F6 . . 108.5(3) ?
    F5 C20 F6 . . 108.6(3) ?
    F4 C20 S2 . . 111.0(3) ?
    F5 C20 S2 . . 108.8(2) ?
    F6 C20 S2 . . 111.8(2) ?
loop_
    _geom_hbond_atom_site_label_D
    _geom_hbond_atom_site_label_H
    _geom_hbond_atom_site_label_A
    _geom_hbond_site_symmetry_A
    _geom_hbond_distance_DH
    _geom_hbond_distance_HA
    _geom_hbond_distance_DA
    _geom_hbond_angle_DHA
    O5 H5W O4 3_445 0.875(10) 2.23(6) 2.963(4) 141(7)
    C2 H2 O3 5_676 0.95 2.50 3.433(4) 166
    C14 H14 O2 . 0.95 2.53 3.481(5) 174
_iucr_refine_instructions_details
;
TITL test1 in C2/c
CELL 0.71073  20.7745  16.0107  13.3084  90.000  91.657  90.000
ZERR    4.00   0.0015   0.0012   0.0010   0.000   0.001   0.000
LATT 7
SYMM -X, Y, 0.5-Z
SFAC C  H  N  O  F  S  Fe
UNIT 160 104 32 36 48 16 4
L.S. 4
ACTA
bond $h
htab
eqiv $2 -x+1, y, -z+3/2
eqiv $3 x-1/2, y-1/2, z
dang 1.38 0.01 H5W H5W_$2
htab O5 O4_$3
FMAP 2
PLAN 20
mpla N1 N2 C1 > C12
mpla N3 C13 > C18
dfix 0.85 0.01 O5 H5W
SIZE 0.42 0.11 0.1
temp -173
WGHT      0.0533      0.4369
FVAR       0.16898
FE1   7    0.500000    0.811446    0.250000    10.50000    0.01255    0.01419 =
         0.01066    0.00000   -0.00002    0.00000
S1    6    0.702836    0.870598    0.739992    11.00000    0.02229    0.02122 =
         0.01477    0.00017   -0.00010    0.00158
S2    6    0.814346    0.962722    0.785494    11.00000    0.02011    0.02079 =
         0.01608   -0.00216   -0.00135    0.00481
N1    3    0.419010    0.809914    0.324411    11.00000    0.01376    0.01184 =
         0.01255   -0.00112   -0.00163   -0.00301
N2    3    0.524644    0.723172    0.347225    11.00000    0.01189    0.01603 =
         0.01283   -0.00171   -0.00062    0.00103
N3    3    0.530869    0.903303    0.336811    11.00000    0.01124    0.01879 =
         0.01238   -0.00103    0.00168    0.00007
N4    3    0.771566    0.881881    0.792382    11.00000    0.02547    0.02090 =
         0.02226   -0.00222   -0.01037    0.00333
O1    4    0.665760    0.817170    0.800493    11.00000    0.03291    0.04049 =
         0.02286    0.00704    0.00528   -0.00550
O2    4    0.673381    0.943870    0.698095    11.00000    0.02415    0.02334 =
         0.02488   -0.00134   -0.00713    0.00491
O3    4    0.806272    1.011913    0.696224    11.00000    0.02470    0.02967 =
         0.01618    0.00374    0.00007    0.00379
O4    4    0.878492    0.941702    0.819597    11.00000    0.01978    0.03164 =
         0.02762   -0.00288   -0.00433    0.00757
O5    4    0.500000    0.515953    0.750000    10.50000    0.08757    0.09832 =
         0.12041    0.00000   -0.00549    0.00000
H5W   2    0.466987    0.482414    0.741759    11.00000   -1.50000
F1    5    0.753967    0.738404    0.658489    11.00000    0.03994    0.02410 =
         0.04606   -0.01245   -0.01045    0.00710
F2    5    0.756278    0.847677    0.566718    11.00000    0.05043    0.04762 =
         0.02568   -0.00741    0.01626   -0.01600
F3    5    0.667242    0.782567    0.583921    11.00000    0.03518    0.03248 =
         0.03432   -0.01014   -0.01241   -0.00269
F4    5    0.788335    0.989811    0.973583    11.00000    0.04649    0.03334 =
         0.01532    0.00047   -0.00206    0.00194
F5    5    0.820268    1.097325    0.891958    11.00000    0.03013    0.02054 =
         0.03338   -0.00653   -0.00501   -0.00126
F6    5    0.723491    1.051005    0.868039    11.00000    0.02104    0.03537 =
         0.02829   -0.01274   -0.00187    0.00706
C1    1    0.367037    0.859308    0.314800    11.00000    0.01398    0.01554 =
         0.01522   -0.00208   -0.00260    0.00053
AFIX  43
H1    2    0.364584    0.897431    0.260123    11.00000   -1.20000
AFIX   0
C2    1    0.316258    0.857262    0.381618    11.00000    0.01373    0.01845 =
         0.02010   -0.00129   -0.00218    0.00115
AFIX  43
H2    2    0.280715    0.894098    0.372538    11.00000   -1.20000
AFIX   0
C3    1    0.318018    0.801836    0.460299    11.00000    0.01314    0.02047 =
         0.01954   -0.00445    0.00331   -0.00577
AFIX  43
H3    2    0.284135    0.800788    0.506717    11.00000   -1.20000
AFIX   0
C4    1    0.370416    0.746530    0.471722    11.00000    0.01557    0.01673 =
         0.01559   -0.00296   -0.00122   -0.00529
C5    1    0.420537    0.754653    0.402632    11.00000    0.01744    0.01441 =
         0.01114   -0.00371   -0.00029   -0.00359
C6    1    0.377908    0.684335    0.549189    11.00000    0.02117    0.01577 =
         0.02014   -0.00016    0.00359   -0.00438
AFIX  43
H6    2    0.344509    0.676919    0.595640    11.00000   -1.20000
AFIX   0
C7    1    0.430809    0.636550    0.557544    11.00000    0.02619    0.01950 =
         0.01361    0.00238    0.00469   -0.00332
AFIX  43
H7    2    0.433850    0.595505    0.609011    11.00000   -1.20000
AFIX   0
C8    1    0.477404    0.706615    0.413439    11.00000    0.01697    0.01423 =
         0.01453   -0.00299   -0.00059   -0.00513
C9    1    0.483052    0.646414    0.489840    11.00000    0.02016    0.01623 =
         0.01253   -0.00313   -0.00249   -0.00212
C10   1    0.540831    0.599891    0.494547    11.00000    0.02839    0.01878 =
         0.01433    0.00102   -0.00381    0.00161
AFIX  43
H10   2    0.547496    0.558454    0.544870    11.00000   -1.20000
AFIX   0
C11   1    0.587086    0.615209    0.425776    11.00000    0.01934    0.02127 =
         0.01724    0.00070   -0.00209    0.00569
AFIX  43
H11   2    0.625510    0.583010    0.426792    11.00000   -1.20000
AFIX   0
C12   1    0.577951    0.677726    0.354530    11.00000    0.01678    0.01931 =
         0.01572   -0.00257    0.00016    0.00189
AFIX  43
H12   2    0.611353    0.688435    0.308993    11.00000   -1.20000
AFIX   0
C13   1    0.564124    0.901267    0.424867    11.00000    0.01389    0.02549 =
         0.01353    0.00090   -0.00118    0.00440
AFIX  43
H13   2    0.574092    0.848569    0.454203    11.00000   -1.20000
AFIX   0
C14   1    0.584667    0.973789    0.475091    11.00000    0.01465    0.02875 =
         0.01630   -0.00683   -0.00104    0.00110
AFIX  43
H14   2    0.608596    0.969799    0.536821    11.00000   -1.20000
AFIX   0
C15   1    0.570251    1.049944    0.435209    11.00000    0.01735    0.02224 =
         0.02314   -0.01171    0.00271   -0.00406
AFIX  43
H15   2    0.584027    1.099262    0.469197    11.00000   -1.20000
AFIX   0
C16   1    0.534883    1.055781    0.343479    11.00000    0.01531    0.01865 =
         0.01945   -0.00379    0.00323   -0.00029
C17   1    0.516933    0.980325    0.297309    11.00000    0.01270    0.01851 =
         0.01485   -0.00142    0.00379    0.00252
C18   1    0.516592    1.132538    0.294154    11.00000    0.01913    0.01548 =
         0.02965   -0.00550    0.00182    0.00097
AFIX  43
H18   2    0.528192    1.184271    0.324585    11.00000   -1.20000
AFIX   0
C19   1    0.721399    0.805841    0.631538    11.00000    0.02850    0.01900 =
         0.02314   -0.00330   -0.00138   -0.00385
C20   1    0.784308    1.028732    0.885571    11.00000    0.02349    0.02462 =
         0.01560   -0.00189   -0.00166    0.00518
HKLF 4
REM  test1 in C2/c
REM R1 =  0.0484 for   3247 Fo > 4sig(Fo)  and  0.0881 for all   4910 data
REM    338 parameters refined using      2 restraints
END
WGHT      0.0533      0.4369
REM Highest difference peak  0.707,  deepest hole -0.898,  1-sigma level  0.093
Q1    1   0.7914  0.9955  0.8359  11.00000  0.05    0.42
Q2    1   0.8913  0.9107  0.8037  11.00000  0.05    0.36
Q3    1   0.7918  0.9161  0.7782  11.00000  0.05    0.36
Q4    1   0.5474  1.0340  0.3942  11.00000  0.05    0.33
Q5    1   0.5164  1.0176  0.3335  11.00000  0.05    0.32
Q6    1   0.4592  0.8442  0.2997  11.00000  0.05    0.32
Q7    1   0.7404  0.8995  0.7772  11.00000  0.05    0.30
Q8    1   0.4434  0.7191  0.4102  11.00000  0.05    0.30
Q9    1   0.8226  0.8749  0.7256  11.00000  0.05    0.30
Q10   1   0.4793  0.6908  0.4520  11.00000  0.05    0.30
Q11   1   0.7024  0.8357  0.6780  11.00000  0.05    0.30
Q12   1   0.5128  0.7349  0.2988  11.00000  0.05    0.30
Q13   1   0.8485  0.9261  0.8365  11.00000  0.05    0.29
Q14   1   0.5311  0.8560  0.2586  11.00000  0.05    0.29
Q15   1   0.5779  0.6373  0.3785  11.00000  0.05    0.29
Q16   1   0.5221  0.8705  0.2794  11.00000  0.05    0.29
Q17   1   0.5311  0.7683  0.2707  11.00000  0.05    0.28
Q18   1   0.5277  0.9508  0.3134  11.00000  0.05    0.28
Q19   1   0.5412  0.9104  0.3799  11.00000  0.05    0.28
Q20   1   0.3269  0.7516  0.4609  11.00000  0.05    0.28
;
data_global
_journal_date_recd_electronic     2014-12-03
_journal_date_accepted     2014-12-09
_journal_name_full     'Acta Crystallographica, Section E'
_journal_year     2015
_journal_volume     71
_journal_issue      1
_journal_page_first     m8
_journal_page_last     m9
_journal_paper_category     HM
_journal_paper_doi     10.1107/S2056989014026966
_journal_coeditor_code     WM5100
_publ_contact_author_name     'Prof. Yasuhisa Ikeda'
_publ_contact_author_address
;
Research Laboratory for Nuclear Reactors
Tokyo Institute of Technology
2-12-1-N1-34 Ookayama, Meguro-ku
Tokyo 152-8550, Japan
;
_publ_contact_author_email     yikeda@nr.titech.ac.jp
_publ_contact_author_fax     '+81-3-5734-3061'
_publ_contact_author_phone     '+81-3-5734-3061'
_publ_section_title
;
Crystal structure of tris(1,10-phenanthroline-\k^2^<i>N</i>,<i>N</i>')iron(II)
bis[bis(trifluoromethylsulfonyl)imide] monohydrate
;
loop_
    _publ_author_name
    _publ_author_address
    'Teramoto, Kazunori'
;
Department of Chemical Biology and Applied Chemistry,
College of Engineering, Nihon University,
1 Nakagawara Tokusada Tamura, Koriyama 963-8642, Japan
;
    'Kawasaki, Takeshi'
;
Department of Chemistry,
Faculty of Science, Toho University,
2-2-1 Miyama, Funabashi, Chiba 274-8510, Japan
;
    'Nishide, Toshikazu'
;
Department of Chemical Biology and Applied Chemistry,
College of Engineering, Nihon University,
1 Nakagawara Tokusada Tamura, Koriyama 963-8642, Japan
;
    'Ikeda, Yasuhisa'
;
Research Laboratory for Nuclear Reactors
Tokyo Institute of Technology
2-12-1-N1-34 Ookayama, Meguro-ku
Tokyo 152-8550, Japan
;
