# Supplementary material for: Crystal structure of tris­(1,10-phenanthroline-κ2 N,N′)iron(II) bis­[bis­(tri­fluoro­methyl­sulfon­yl)imide] monohydrate
Source: Acta Crystallogr E Crystallogr Commun. 2015 Jan 1;71(Pt 1):m8–9. doi: 10.1107/S2056989014026966 (PMC4331886; doi:10.1107/S2056989014026966)
Supplement: Supplementary file 2 [file e-71-000m8-Isup2.hkl]

# 
# h,k,l, Fc-squared, Fo-squared, sigma(Fo-squared) and status flag 
# 
data_I
_shelx_title ' test1 in C2/c' 
_shelx_refln_list_code          4 
_shelx_F_calc_maximum      599.33 
_exptl_crystal_F_000      2368.00 
_reflns_d_resolution_high  0.7781 
 
loop_ 
 _symmetry_equiv_pos_as_xyz 
 'x, y, z' 
 '-x, y, -z+1/2' 
 'x+1/2, y+1/2, z' 
 '-x+1/2, y+1/2, -z+1/2' 
 '-x, -y, -z' 
 'x, -y, z-1/2' 
 '-x+1/2, -y+1/2, -z' 
 'x+1/2, -y+1/2, z-1/2' 
 
_cell_length_a    20.7745 
_cell_length_b    16.0107 
_cell_length_c    13.3084 
_cell_angle_alpha  90.000 
_cell_angle_beta   91.657 
_cell_angle_gamma  90.000 
 
_shelx_F_squared_multiplier     1.000 
 
loop_ 
 _refln_index_h 
 _refln_index_k 
 _refln_index_l 
 _refln_F_squared_calc 
 _refln_F_squared_meas 
 _refln_F_squared_sigma 
 _refln_observed_status 
   2   0   0    15594.65    19236.08    361.76 o 
   4   0   0   115769.79   105383.54   1241.87 o 
   6   0   0    31488.49    28598.49    482.46 o 
   8   0   0    19507.26    20457.80    471.73 o 
  10   0   0    43337.85    40887.11    712.98 o 
  12   0   0    10097.05     9305.98    339.28 o 
  14   0   0       89.17        5.64    129.04 o 
  16   0   0    11114.95    10466.50    428.77 o 
  18   0   0     4319.18     4607.25    328.27 o 
  20   0   0    14860.36    11777.76    817.03 o 
  22   0   0      519.47      890.22    376.82 o 
  24   0   0     1389.68     1504.13    499.04 o 
  26   0   0      476.78     -176.85    331.64 o 
   1   1   0     6177.67     8497.51    138.46 o 
   3   1   0    30312.48    34251.59    323.58 o 
   5   1   0      788.52      243.94     61.36 o 
   7   1   0     2753.35     3641.07    273.51 o 
   9   1   0     1257.15     1522.98    117.81 o 
  11   1   0      314.41      359.27     85.64 o 
  13   1   0    12757.78    12230.37    287.91 o 
  15   1   0      250.55      547.57    103.01 o 
  17   1   0     2327.97     2243.38    218.07 o 
  19   1   0     2032.48     1746.22    214.13 o 
  21   1   0     1520.76     2023.23    372.62 o 
  23   1   0       90.76      143.26    249.32 o 
  25   1   0      266.75      654.98    294.55 o 
   0   2   0     1709.17      875.16     88.95 o 
   2   2   0    18314.39    21775.19    230.36 o 
   4   2   0      610.60      300.45     50.21 o 
   6   2   0      533.99      325.35     79.64 o 
   8   2   0    51101.95    51965.29    498.20 o 
  10   2   0    14441.75    13261.74    231.38 o 
  12   2   0    29653.53    30797.19    396.49 o 
  14   2   0      669.86      596.45     99.85 o 
  16   2   0      246.98      171.07     93.96 o 
  18   2   0       34.73       -6.53    135.08 o 
  20   2   0      308.55       45.99    228.06 o 
  22   2   0      534.97      613.05    270.66 o 
  24   2   0     3764.41     4035.46    604.80 o 
  26   2   0       26.39       83.97    263.19 o 
   1   3   0     7579.18     5635.64    183.77 o 
   3   3   0   110961.49   114779.00    862.67 o 
   5   3   0   152995.98   140165.28   1059.61 o 
   7   3   0       11.36      -60.72     60.72 o 
   9   3   0     1294.46      917.61     89.48 o 
  11   3   0    21680.86    20621.66    362.45 o 
  13   3   0     4123.88     4288.94    167.05 o 
  15   3   0    19755.67    19509.29    363.01 o 
  17   3   0     1005.04     1099.64    155.22 o 
  19   3   0     5002.75     5380.23    434.19 o 
  21   3   0     4808.62     3910.70    416.61 o 
  23   3   0     1888.40     1664.88    340.27 o 
  25   3   0      549.05     1103.01    336.41 o 
   0   4   0        4.33       89.30    146.74 o 
   2   4   0     4799.04     6009.03    151.25 o 
   4   4   0        0.68      154.91     72.87 o 
   6   4   0     2438.17     2375.25    108.65 o 
   8   4   0     1001.84     1018.99     94.70 o 
  10   4   0     1341.57     1498.38    167.35 o 
  12   4   0     1731.14     1796.41    127.23 o 
  14   4   0      470.62      287.39    111.95 o 
  16   4   0        6.15       48.37    121.74 o 
  18   4   0       36.48      -43.80    137.67 o 
  20   4   0     1227.69     1070.49    297.02 o 
  22   4   0      486.15      550.61    280.37 o 
  24   4   0        8.81     -187.34    219.87 o 
  26   4   0       30.79      316.79    291.48 o 
   1   5   0     1571.76     2310.36    190.83 o 
   3   5   0       21.81      -25.56     76.78 o 
   5   5   0     3732.37     3364.61    126.51 o 
   7   5   0     8188.90     7344.38    181.50 o 
   9   5   0     2569.75     2937.34    171.37 o 
  11   5   0    13301.89    12787.91    263.40 o 
  13   5   0    26803.26    27716.01    416.63 o 
  15   5   0     3060.10     3466.04    180.81 o 
  17   5   0    10431.75     9981.92    338.62 o 
  19   5   0      961.79      734.10    197.98 o 
  21   5   0     2495.18     2585.42    542.47 o 
  23   5   0     8689.50     8055.20    593.45 o 
  25   5   0      862.91     1007.31    337.69 o 
   0   6   0    12077.79    10157.71    495.19 o 
   2   6   0      921.78     1416.97    188.10 o 
   4   6   0     7914.29     6824.81    194.66 o 
   6   6   0     6677.79     6736.24    226.06 o 
   8   6   0      513.00      354.92    100.77 o 
  10   6   0    28859.82    30063.46    418.79 o 
  12   6   0     2403.63     2960.58    163.95 o 
  14   6   0    10707.48    11247.88    283.40 o 
  16   6   0     1213.69     1468.13    182.43 o 
  18   6   0      259.83      134.82    158.26 o 
  20   6   0     2254.07     2209.97    356.94 o 
  22   6   0      161.11      406.78    274.82 o 
  24   6   0       92.11      501.16    294.75 o 
   1   7   0     2400.49     2160.06    222.39 o 
   3   7   0      647.82      919.66    130.29 o 
   5   7   0     7060.85     6607.41    212.34 o 
   7   7   0     9993.65    11145.99    244.47 o 
   9   7   0      791.12     1127.93    124.86 o 
  11   7   0      460.87      611.40    121.67 o 
  13   7   0    20597.83    20693.88    379.67 o 
  15   7   0     2990.75     2887.27    188.60 o 
  17   7   0     4213.83     4216.60    322.65 o 
  19   7   0      746.99      893.82    210.23 o 
  21   7   0       20.80     -191.32    208.07 o 
  23   7   0     1301.16     1463.10    376.30 o 
  25   7   0       66.84      314.22    306.03 o 
   0   8   0       59.64     -198.22    198.22 o 
   2   8   0    14548.85    14005.47    475.74 o 
   4   8   0     5845.83     6252.02    373.63 o 
   6   8   0     9781.75     9471.61    455.39 o 
   8   8   0     1715.81     1407.05    134.71 o 
  10   8   0       45.37      -77.91    143.18 o 
  12   8   0     8608.79     8352.99    288.44 o 
  14   8   0      150.18      324.79    126.89 o 
  16   8   0      538.23      540.38    165.39 o 
  18   8   0    12043.28    11874.86    461.82 o 
  20   8   0     1876.87     1201.60    307.61 o 
  22   8   0     3697.45     4959.30    496.14 o 
  24   8   0      468.70      578.33    315.37 o 
   1   9   0     2800.45     3424.90    296.51 o 
   3   9   0     1295.23     1206.89    163.85 o 
   5   9   0     7764.07     8471.90    316.25 o 
   7   9   0      994.07     1607.00    204.18 o 
   9   9   0      117.75     -150.27    150.27 o 
  11   9   0       45.21      -35.85    149.66 o 
  13   9   0     2213.38     2303.10    183.68 o 
  15   9   0     2133.73     1854.44    177.39 o 
  17   9   0       19.25     -139.38    139.38 o 
  19   9   0        7.48      137.71    180.24 o 
  21   9   0       19.07       58.49    259.88 o 
  23   9   0     1445.29     1707.75    371.33 o 
   0  10   0       10.50      340.05    323.94 o 
   2  10   0    12637.55    11443.95    503.01 o 
   4  10   0     1757.06     2123.43    214.20 o 
   6  10   0     7490.68     7004.82    324.80 o 
   8  10   0      441.07      432.99    183.13 o 
  10  10   0     2602.97     2916.11    237.73 o 
  12  10   0      686.93      865.94    168.05 o 
  14  10   0     1177.76     1355.41    167.55 o 
  16  10   0     2325.75     2118.93    233.56 o 
  18  10   0     2885.42     3024.59    436.44 o 
  20  10   0      525.29      315.18    273.46 o 
  22  10   0      249.47      481.56    304.87 o 
   1  11   0     1025.82     1023.22    276.73 o 
   3  11   0    21840.12    20903.21    513.32 o 
   5  11   0      115.19      -66.12    247.65 o 
   7  11   0     8081.37     8345.45    362.85 o 
   9  11   0      343.01      290.30    315.82 o 
  11  11   0     2509.67     2722.84    273.30 o 
  13  11   0     1869.63     1962.00    242.22 o 
  15  11   0        3.76      118.47    163.99 o 
  17  11   0     2174.72     3192.55    404.94 o 
  19  11   0        5.71      255.62    263.57 o 
  21  11   0      596.87      874.86    332.31 o 
   0  12   0    19682.28    19043.47   1004.39 o 
   2  12   0     2463.51     2449.32    242.93 o 
   4  12   0     1349.84     1206.54    266.76 o 
   6  12   0     4795.51     4764.19    313.32 o 
   8  12   0     6018.24     5823.37    343.87 o 
  10  12   0     7184.56     7159.01    378.39 o 
  12  12   0      301.26      212.26    206.83 o 
  14  12   0        3.48      294.56    217.15 o 
  16  12   0        0.50       48.77    189.30 o 
  18  12   0       20.66      431.57    214.36 o 
  20  12   0      213.21      -40.97    363.16 o 
   1  13   0     4056.72     3602.74    416.88 o 
   3  13   0     6549.58     6595.58    351.72 o 
   5  13   0     4078.68     3919.53    305.35 o 
   7  13   0      204.91      -42.48    192.04 o 
   9  13   0     4881.93     5732.41    551.29 o 
  11  13   0       54.36      -16.68    346.14 o 
  13  13   0     4100.16     3746.39    419.31 o 
  15  13   0     1693.13     2050.78    568.91 o 
  17  13   0      126.72      299.47    264.23 o 
  19  13   0     2698.83     3004.41    581.69 o 
   2  14   0      158.79      257.13    297.84 o 
   4  14   0      241.24      154.17    701.11 o 
   6  14   0      847.54     1185.71    323.90 o 
   8  14   0      755.42      532.71    512.88 o 
  10  14   0      836.81      595.18    275.82 o 
  12  14   0     2577.32     2599.16    389.92 o 
  14  14   0      221.99      138.65    261.85 o 
  16  14   0     1064.95     1011.50    338.94 o 
  18  14   0      154.45      259.15    403.09 o 
   1  15   0     2843.11     2230.72    713.37 o 
   3  15   0     7329.47     7298.98    566.68 o 
   5  15   0    16461.36    15424.56    731.01 o 
   7  15   0      339.59      498.13    313.12 o 
   9  15   0        2.31      242.59    297.56 o 
  11  15   0     3525.89     5015.56    619.16 o 
  13  15   0     1763.21     1661.37    471.73 o 
  15  15   0      464.52      262.37    374.54 o 
  17  15   0      410.00      834.89    472.78 o 
   0  16   0     5571.26     5312.27    756.79 o 
   2  16   0       16.87      296.97    300.66 o 
   4  16   0       66.80     -266.05    266.05 o 
   6  16   0      718.14      841.00    350.03 o 
   8  16   0     2862.99     2627.02    812.65 o 
  10  16   0     3270.72     3169.04    461.21 o 
  12  16   0        3.88      112.22    293.83 o 
  14  16   0     8772.34     9605.64    666.73 o 
  16  16   0      573.93     1067.89    642.98 o 
   1  17   0      132.21     -127.35    313.08 o 
   3  17   0       58.06      584.67    715.82 o 
   5  17   0     5936.94     6032.88    571.10 o 
   7  17   0        1.79      229.69    317.90 o 
   9  17   0      431.89      -21.38    361.94 o 
  11  17   0      699.32      999.31    370.66 o 
  13  17   0        4.06      198.03    553.15 o 
  15  17   0       90.40     -310.86    310.86 o 
   0  18   0     6235.30     6555.15    891.97 o 
   2  18   0       54.16       13.22    454.57 o 
   4  18   0      262.81      272.65    449.31 o 
   6  18   0     1057.25     1275.62    414.21 o 
   8  18   0       99.41      355.26    351.87 o 
  10  18   0     3581.49     3429.05    525.18 o 
  12  18   0      665.20      828.41    396.82 o 
   1  19   0     1662.68     1524.34    439.55 o 
   3  19   0      620.47      405.76    888.47 o 
   5  19   0     3045.80     3035.69    530.51 o 
   7  19   0      204.42      578.06    380.05 o 
   9  19   0     3067.52     3059.03    569.78 o 
   0  20   0     1404.65      867.11    596.05 o 
   2  20   0      280.85      -64.67    363.42 o 
   4  20   0        0.40      268.32    394.29 o 
   6  20   0       14.12      540.64    632.47 o 
 -25   1   1      239.99      666.88    279.49 o 
 -23   1   1      444.51      487.18    271.74 o 
 -21   1   1     4676.28     4450.34    549.47 o 
 -19   1   1     9420.65     9015.69    376.85 o 
 -17   1   1      212.34      300.66    144.72 o 
 -15   1   1      508.65      445.25    103.64 o 
 -13   1   1    19201.56    18209.06    302.57 o 
 -11   1   1     3371.97     3222.27    124.35 o 
  -9   1   1    27331.97    27030.02    319.21 o 
  -7   1   1      310.42      124.14     54.22 o 
  -5   1   1     2316.64     2416.77     84.44 o 
  -3   1   1     2214.82     2329.93     78.35 o 
  -1   1   1    62478.11    63438.54    533.72 o 
   1   1   1    30536.10    31637.95    260.77 o 
   3   1   1   158028.52   160869.11   1290.17 o 
   5   1   1    39022.86    37029.39    384.50 o 
   7   1   1     3313.33     3070.52    119.57 o 
   9   1   1    11788.88    12488.12    290.95 o 
  11   1   1    10878.73    11423.13    298.54 o 
  13   1   1     1517.19     1738.87    166.24 o 
  15   1   1     2145.01     1930.53    149.14 o 
  17   1   1    12327.77    12383.78    320.17 o 
  19   1   1     1444.85     1949.91    725.63 o 
  21   1   1     1084.60      939.42    289.92 o 
  23   1   1     2025.04     1882.92    364.56 o 
  25   1   1       51.79      192.23    271.44 o 
 -26   2   1       96.96      576.74    397.83 o 
 -24   2   1       91.83       99.30    245.73 o 
 -22   2   1     5479.11     6100.62    503.75 o 
 -20   2   1     4403.85     4557.51    513.77 o 
 -18   2   1     2668.71     2840.75    208.97 o 
 -16   2   1     4126.19     4290.40    221.27 o 
 -14   2   1     2297.15     1877.75    140.72 o 
 -12   2   1      526.78      453.68     96.89 o 
 -10   2   1     3659.68     4136.18    135.83 o 
  -8   2   1     5753.81     5112.07    175.58 o 
  -6   2   1       24.49        5.63     73.83 o 
  -4   2   1      109.88      158.58     47.91 o 
  -2   2   1    29802.44    29124.49    451.43 o 
   0   2   1    27448.31    27437.90    544.92 o 
   2   2   1    52755.07    51602.65    418.46 o 
   4   2   1     2514.09     2539.18    100.53 o 
   6   2   1      171.38      107.57     64.67 o 
   8   2   1     8639.33     7342.23    221.73 o 
  10   2   1    11104.69    12155.84    219.33 o 
  12   2   1     8815.15     8441.38    201.09 o 
  14   2   1     2416.22     2319.90    136.84 o 
  16   2   1      871.51      861.88    117.07 o 
  18   2   1      581.14      852.49    272.74 o 
  20   2   1     3746.70     3484.67    399.73 o 
  22   2   1     3307.07     3797.84    804.25 o 
  24   2   1      223.33      443.58    275.75 o 
  26   2   1      311.22      499.78    344.08 o 
 -25   3   1      394.05      630.83    298.72 o 
 -23   3   1       50.73      297.86    238.59 o 
 -21   3   1     1318.09     1804.46    336.40 o 
 -19   3   1     1741.32     2024.70    198.41 o 
 -17   3   1     1468.69     1679.87    214.42 o 
 -15   3   1     1900.08     1764.11    169.69 o 
 -13   3   1      676.74      594.84     98.65 o 
 -11   3   1     6725.23     6999.79    247.58 o 
  -9   3   1      460.30      250.33     71.11 o 
  -7   3   1      399.75      426.11     69.24 o 
  -5   3   1     3881.17     3735.98    128.14 o 
  -3   3   1      947.06      910.36     77.25 o 
  -1   3   1        1.82      -38.45     38.45 o 
   1   3   1    23210.71    22110.65    254.58 o 
   3   3   1    47564.02    46463.51    471.41 o 
   5   3   1    10853.61    10011.65    244.55 o 
   7   3   1       72.11       37.47     72.67 o 
   9   3   1     2665.68     3277.59    125.66 o 
  11   3   1    12648.43    13563.82    250.52 o 
  13   3   1      104.51      151.88     85.25 o 
  15   3   1     3242.91     3047.01    170.74 o 
  17   3   1     2192.34     2069.94    178.06 o 
  19   3   1      672.00      570.99    421.30 o 
  21   3   1     2626.77     2866.08    396.40 o 
  23   3   1        0.80        0.41    294.17 o 
  25   3   1     2826.39     3004.54    509.37 o 
 -26   4   1     3305.33     2994.93    472.43 o 
 -24   4   1      873.23     1306.17    731.58 o 
 -22   4   1     4438.82     4412.08    568.56 o 
 -20   4   1     4798.91     4524.75    320.44 o 
 -18   4   1      207.60       88.42    125.26 o 
 -16   4   1    20896.88    20763.04    477.71 o 
 -14   4   1      231.28      350.31    107.99 o 
 -12   4   1     3305.69     3488.54    157.51 o 
 -10   4   1    13482.68    13790.60    250.51 o 
  -8   4   1    12094.61    12887.00    228.98 o 
  -6   4   1     1759.48     1848.61     98.97 o 
  -4   4   1     1451.93     1388.27    134.93 o 
  -2   4   1     2490.36     2699.57    127.43 o 
   0   4   1     3502.09     3948.12    218.88 o 
   2   4   1     9641.88    10233.31    191.10 o 
   4   4   1    17651.51    17443.30    266.11 o 
   6   4   1     6461.64     5880.87    154.73 o 
   8   4   1     2207.12     2324.33    116.63 o 
  10   4   1     3392.67     3086.52    146.79 o 
  12   4   1     3157.79     3187.29    151.05 o 
  14   4   1       41.18      -90.11     90.11 o 
  16   4   1    22429.48    22542.52    386.17 o 
  18   4   1      698.29      724.91    300.13 o 
  20   4   1       13.75      329.99    404.14 o 
  22   4   1     6708.79     6967.85    547.70 o 
  24   4   1     1756.97     1940.74    379.46 o 
  26   4   1     1745.11     1413.58    375.75 o 
 -25   5   1        0.45      540.98    297.65 o 
 -23   5   1      836.05      989.94    312.88 o 
 -21   5   1      127.82      395.20    253.05 o 
 -19   5   1      358.84      176.15    165.49 o 
 -17   5   1     3311.28     3670.39    235.73 o 
 -15   5   1     3418.02     3379.99    322.84 o 
 -13   5   1     1699.35     1723.32    201.60 o 
 -11   5   1       30.69      137.76     85.93 o 
  -9   5   1     6441.13     7388.08    196.43 o 
  -7   5   1       63.93      262.50    112.82 o 
  -5   5   1     4608.86     4359.35    159.42 o 
  -3   5   1    13258.46    12321.00    272.67 o 
  -1   5   1     5936.40     6100.84    276.62 o 
   1   5   1        6.73       12.82     97.14 o 
   3   5   1     1086.12      726.14     82.53 o 
   5   5   1     9637.63     8958.53    190.19 o 
   7   5   1    16729.77    16610.46    269.39 o 
   9   5   1     1198.42     1384.14    113.10 o 
  11   5   1      384.26      526.31    103.99 o 
  13   5   1    14725.37    14473.21    296.34 o 
  15   5   1        4.58     -126.61    126.61 o 
  17   5   1       16.98     -201.52    256.67 o 
  19   5   1     3719.21     3364.32    567.33 o 
  21   5   1      518.38      513.32    279.64 o 
  23   5   1     5943.55     5570.57    530.44 o 
  25   5   1      228.91      501.76    302.75 o 
 -24   6   1     7219.61     8022.00    613.20 o 
 -22   6   1      777.34      788.38    283.10 o 
 -20   6   1     5871.49     5481.73    352.98 o 
 -18   6   1      688.91      641.68    160.36 o 
 -16   6   1     3544.40     3606.99    235.92 o 
 -14   6   1    32295.59    33930.78    483.81 o 
 -12   6   1     1917.52     2004.48    157.37 o 
 -10   6   1    20426.81    21652.96    411.82 o 
  -8   6   1    13778.20    13334.85    257.63 o 
  -6   6   1    21406.91    23546.14    378.43 o 
  -4   6   1     7631.99     7854.95    313.46 o 
  -2   6   1     6430.10     5626.85    194.46 o 
   0   6   1       98.89      153.53    137.85 o 
   2   6   1    10980.06    12661.80    305.92 o 
   4   6   1   132376.44   130474.37   1053.62 o 
   6   6   1     8017.62     8353.01    201.58 o 
   8   6   1    20600.65    20334.14    342.59 o 
  10   6   1     7912.45     7715.64    221.72 o 
  12   6   1      793.25      559.73    115.25 o 
  14   6   1    21385.17    20628.93    376.12 o 
  16   6   1      263.32      372.64    124.69 o 
  18   6   1      420.88      190.39    233.01 o 
  20   6   1    15557.26    15433.55    696.19 o 
  22   6   1       30.75      307.37    347.05 o 
  24   6   1      636.23     1414.21    475.40 o 
 -25   7   1     1113.49      730.03    332.29 o 
 -23   7   1      435.32      177.69    266.01 o 
 -21   7   1     2395.02     2699.91    394.03 o 
 -19   7   1      288.46      349.85    195.77 o 
 -17   7   1      491.18      392.41    149.40 o 
 -15   7   1    32082.07    31677.13    579.90 o 
 -13   7   1     3174.34     3448.89    186.81 o 
 -11   7   1    18021.64    18305.90    341.24 o 
  -9   7   1     4296.64     4113.45    206.76 o 
  -7   7   1    11731.75    12870.69    300.36 o 
  -5   7   1    13620.62    12911.13    329.85 o 
  -3   7   1     2322.85     2154.94    155.34 o 
  -1   7   1      279.40      241.56    151.91 o 
   1   7   1    15969.41    14970.55    455.80 o 
   3   7   1     1653.42     1994.09    142.58 o 
   5   7   1     8047.20     8323.32    207.93 o 
   7   7   1    16182.99    17841.65    308.00 o 
   9   7   1     4267.75     4384.39    180.14 o 
  11   7   1    26540.71    26558.79    415.73 o 
  13   7   1     1232.77     1189.16    145.83 o 
  15   7   1     1290.46     1224.12    151.93 o 
  17   7   1     3817.42     4106.25    402.26 o 
  19   7   1       58.10      -23.94    578.71 o 
  21   7   1     4006.74     4309.83    465.91 o 
  23   7   1       41.51       -7.07    267.58 o 
 -24   8   1      490.16      638.40    296.26 o 
 -22   8   1      113.71      516.31    270.53 o 
 -20   8   1     1123.00     1425.83    330.64 o 
 -18   8   1      885.56     1076.02    187.91 o 
 -16   8   1     2596.05     2481.90    225.23 o 
 -14   8   1     4342.63     5110.13    224.61 o 
 -12   8   1      752.53      971.55    168.47 o 
 -10   8   1      189.11      222.80    129.65 o 
  -8   8   1     2880.43     3056.88    190.94 o 
  -6   8   1      555.14      896.99    155.18 o 
  -4   8   1        4.59      101.38    111.90 o 
  -2   8   1     8584.60     8686.48    271.28 o 
   0   8   1     4874.01     5073.30    436.88 o 
   2   8   1      284.22      327.52    171.05 o 
   4   8   1      150.26      217.11    142.90 o 
   6   8   1     1399.47     1330.85    168.88 o 
   8   8   1    10971.74    12283.98    279.34 o 
  10   8   1      154.81       -6.60    106.77 o 
  12   8   1     8602.07     8570.21    264.69 o 
  14   8   1     5040.90     5263.94    343.03 o 
  16   8   1     7045.95     7408.76    270.97 o 
  18   8   1      781.68     1478.98    384.70 o 
  20   8   1      122.63      350.99    266.10 o 
  22   8   1       93.73      493.19    274.75 o 
  24   8   1      287.90      572.43    319.53 o 
 -23   9   1       67.80      592.14    309.81 o 
 -21   9   1      278.68      -57.99    240.86 o 
 -19   9   1    10260.20    10973.25    618.40 o 
 -17   9   1      738.39      693.62    181.10 o 
 -15   9   1     8263.81     8297.35    336.31 o 
 -13   9   1       26.87      -90.38    202.70 o 
 -11   9   1     1648.49     1787.70    193.87 o 
  -9   9   1     4493.84     5174.10    289.08 o 
  -7   9   1     7054.57     6994.02    306.80 o 
  -5   9   1      589.85      785.92    156.64 o 
  -3   9   1    40806.85    42038.84    661.75 o 
  -1   9   1     8676.29     8320.31    402.97 o 
   1   9   1     2786.55     2582.23    278.57 o 
   3   9   1    10372.26     9722.24    337.22 o 
   5   9   1     3587.70     3511.57    204.90 o 
   7   9   1     6700.72     7450.75    234.08 o 
   9   9   1    14493.85    14268.30    318.86 o 
  11   9   1      614.71      669.48    151.48 o 
  13   9   1     4693.73     4950.80    274.81 o 
  15   9   1     8875.26    10342.11    313.87 o 
  17   9   1     4559.73     4729.92    469.58 o 
  19   9   1     3103.37     4332.38    455.78 o 
  21   9   1      121.80        5.99    446.34 o 
  23   9   1      215.09      197.48    291.56 o 
 -22  10   1       75.09       62.82    260.91 o 
 -20  10   1     1219.29     1032.10    234.24 o 
 -18  10   1      250.64      365.36    174.15 o 
 -16  10   1      279.00      236.37    215.23 o 
 -14  10   1        3.29      -54.98    143.02 o 
 -12  10   1       32.77      -15.73    138.90 o 
 -10  10   1    22485.20    21466.83    881.84 o 
  -8  10   1      685.11      842.08    243.05 o 
  -6  10   1      859.03      924.23    189.73 o 
  -4  10   1     9490.35     9132.30    346.85 o 
  -2  10   1     1656.19     1557.20    181.23 o 
   0  10   1     8039.02     8203.58    437.67 o 
   2  10   1     2132.39     2266.08    305.07 o 
   4  10   1     2589.66     2487.31    232.39 o 
   6  10   1    13300.15    12024.02    343.64 o 
   8  10   1     1196.61     1637.46    185.06 o 
  10  10   1     2824.31     2600.23    188.74 o 
  12  10   1      136.27      140.45    126.36 o 
  14  10   1     1150.90      900.22    161.78 o 
  16  10   1      495.58      383.18    147.73 o 
  18  10   1        4.03       88.11    335.67 o 
  20  10   1      700.34      717.82    300.58 o 
  22  10   1      250.00      142.43    268.41 o 
 -21  11   1       51.33      -84.05    324.99 o 
 -19  11   1      219.31      618.85    211.09 o 
 -17  11   1      275.46      168.81    172.93 o 
 -15  11   1       17.57      312.69    166.75 o 
 -13  11   1       24.67     -105.06    199.59 o 
 -11  11   1     3170.80     2855.05    279.38 o 
  -9  11   1     1308.04     1500.03    288.47 o 
  -7  11   1     3344.12     2995.72    261.60 o 
  -5  11   1       42.23       12.12    162.75 o 
  -3  11   1    33231.21    31503.07    610.43 o 
  -1  11   1     1808.34     1806.39    316.90 o 
   1  11   1     2514.15     2876.05    341.76 o 
   3  11   1      492.25      398.52    194.64 o 
   5  11   1     1555.01     1260.34    237.41 o 
   7  11   1      924.29      895.92    399.57 o 
   9  11   1      175.70      274.04    158.52 o 
  11  11   1     1862.54     2183.34    199.11 o 
  13  11   1      923.12      911.48    161.85 o 
  15  11   1     3213.61     3426.35    234.66 o 
  17  11   1      409.83      354.21    195.82 o 
  19  11   1      404.94      980.08    316.45 o 
  21  11   1     1076.25     1020.69    346.06 o 
 -20  12   1      281.96      460.05    299.78 o 
 -18  12   1       24.17      152.13    201.38 o 
 -16  12   1     1869.96     2653.21    523.21 o 
 -14  12   1        8.21      146.94    245.16 o 
 -12  12   1       70.79       89.66    192.25 o 
 -10  12   1    12822.65    12834.31    460.52 o 
  -8  12   1      305.93      260.48    197.79 o 
  -6  12   1    11006.59    11302.37    415.30 o 
  -4  12   1     7150.11     7476.50    342.05 o 
  -2  12   1    10015.55     9920.54    366.68 o 
   0  12   1    15153.09    13682.13    882.87 o 
   2  12   1    16975.74    15846.34    663.18 o 
   4  12   1     1646.90     1839.31    258.36 o 
   6  12   1     9218.97     8512.21    403.92 o 
   8  12   1     1672.10     1770.46    257.03 o 
  10  12   1     1304.03     1689.10    258.71 o 
  12  12   1      302.10      473.59    215.43 o 
  14  12   1     1293.17     1523.76    195.26 o 
  16  12   1       70.10      -99.27    161.61 o 
  18  12   1       84.75      405.29    274.43 o 
  20  12   1      386.45      541.83    295.22 o 
 -19  13   1      288.25      767.30    411.84 o 
 -17  13   1        3.80       11.87    323.06 o 
 -15  13   1      309.86      379.08    267.07 o 
 -13  13   1     1766.51     1378.00    321.79 o 
 -11  13   1      975.74      905.87    310.46 o 
  -9  13   1        7.33     -106.61    239.08 o 
  -7  13   1       63.21      162.76    254.72 o 
  -5  13   1    10974.11     9596.33    554.42 o 
  -3  13   1     9400.46     8975.03    552.52 o 
  -1  13   1     3918.33     4113.49    428.66 o 
   1  13   1     3529.33     3216.20    414.23 o 
   3  13   1       89.67      118.23    183.86 o 
   5  13   1      250.85      496.15    221.49 o 
   7  13   1     5720.83     6418.36    375.80 o 
   9  13   1      107.96     -171.72    199.03 o 
  11  13   1     1350.09     1940.14    282.98 o 
  13  13   1       14.13     -193.76    193.76 o 
  15  13   1      650.63      616.17    382.13 o 
  17  13   1     3970.50     5049.70    399.37 o 
  19  13   1       43.10      308.18    358.26 o 
 -18  14   1     1945.17     1674.88    571.54 o 
 -16  14   1      119.08      132.65    366.84 o 
 -14  14   1     1488.87     1403.70    345.69 o 
 -12  14   1     1671.95     1283.66    343.38 o 
 -10  14   1      377.07      172.96    356.86 o 
  -8  14   1     2964.75     2780.65    399.79 o 
  -6  14   1       82.39      -19.62    248.91 o 
  -4  14   1     2095.34     2045.67    409.04 o 
  -2  14   1     4155.35     4016.91    442.92 o 
   0  14   1    11780.53    11403.78    635.44 o 
   2  14   1     7330.64     6817.46    375.14 o 
   4  14   1      187.89        6.04    184.10 o 
   6  14   1       60.06      185.88    336.93 o 
   8  14   1     3580.47     3971.92    341.93 o 
  10  14   1     2657.92     2727.58    315.99 o 
  12  14   1     4357.11     4540.12    371.99 o 
  14  14   1     1433.89     1216.89    338.68 o 
  16  14   1     1416.37     1629.51    519.00 o 
 -17  15   1      677.28      786.56    616.36 o 
 -15  15   1     2822.22     3010.63    451.06 o 
 -13  15   1     2547.54     3333.95    893.72 o 
 -11  15   1     3869.74     3907.39    560.50 o 
  -9  15   1      792.86      323.65    296.11 o 
  -7  15   1       90.42     -246.69    246.69 o 
  -5  15   1      339.95      388.01    453.69 o 
  -3  15   1     1158.73     1111.81    335.31 o 
  -1  15   1       42.71      -62.91    272.28 o 
   1  15   1     1657.80     1339.45    393.46 o 
   3  15   1     1832.20     2317.70    407.42 o 
   5  15   1      180.12       78.42    299.09 o 
   7  15   1      620.00      186.98    326.57 o 
   9  15   1     3626.75     3604.80    461.70 o 
  11  15   1      529.47      946.90    510.77 o 
  13  15   1     3245.62     3627.37    462.49 o 
  15  15   1      194.93      394.02    349.51 o 
  17  15   1     2910.89     3686.96    685.70 o 
 -16  16   1     4326.86     4054.38    875.51 o 
 -14  16   1      459.79      104.37    611.63 o 
 -12  16   1      203.58      100.42    302.81 o 
 -10  16   1      129.32       89.23    284.19 o 
  -8  16   1     1155.18      690.25    322.41 o 
  -6  16   1     4147.98     3925.93    501.67 o 
  -4  16   1      238.88      -48.53    301.27 o 
  -2  16   1      963.35     1052.67    829.64 o 
   0  16   1     1891.79     1667.76    382.91 o 
   2  16   1        0.76      296.44    322.85 o 
   4  16   1     6927.36     6811.15    568.09 o 
   6  16   1        0.26      108.40    313.95 o 
   8  16   1      851.72      314.63    711.09 o 
  10  16   1      373.69      434.65    430.93 o 
  12  16   1      197.29      605.57    326.21 o 
  14  16   1     1898.37     1966.09    963.07 o 
  16  16   1      101.16      308.18    424.45 o 
 -15  17   1      113.84      414.99    452.12 o 
 -13  17   1     5161.48     5126.19   1078.63 o 
 -11  17   1      626.96      402.54    632.12 o 
  -9  17   1       24.83       58.72    317.81 o 
  -7  17   1     1497.20      700.80    592.55 o 
  -5  17   1     2582.29     1790.48    416.46 o 
  -3  17   1     1001.12      871.44    351.05 o 
  -1  17   1     1658.39     1584.97    418.06 o 
   1  17   1     4013.24     4935.11    551.22 o 
   3  17   1     7240.08     6523.81    601.13 o 
   5  17   1     2449.17     2751.20    689.55 o 
   7  17   1     7842.79     8387.72    648.42 o 
   9  17   1       52.01       42.61    313.73 o 
  11  17   1      667.71      622.24    353.67 o 
  13  17   1     4983.99     6138.98    596.78 o 
 -12  18   1     1433.19     1252.57    531.79 o 
 -10  18   1      406.41     1152.92    394.14 o 
  -8  18   1      139.94      388.98    352.50 o 
  -6  18   1      152.35      -45.66    406.41 o 
  -4  18   1      169.76      602.85    350.12 o 
  -2  18   1      919.82     1176.41    568.21 o 
   0  18   1       42.23     -166.86    684.83 o 
   2  18   1      157.25      209.68    627.39 o 
   4  18   1     2031.99     1911.84    736.13 o 
   6  18   1      510.49      731.86    372.90 o 
   8  18   1     1196.24     1894.79    451.01 o 
  10  18   1        8.74      101.78    343.41 o 
  12  18   1     2851.95     4300.33    753.12 o 
  -9  19   1       29.13       -5.02    452.99 o 
  -7  19   1       51.47       28.03    333.19 o 
  -5  19   1     2938.64     3054.42    513.04 o 
  -3  19   1     4526.22     3975.41    552.96 o 
  -1  19   1      558.95     1191.97    425.42 o 
   1  19   1     1854.43     1941.58    466.98 o 
   3  19   1       53.07      298.30    531.96 o 
   5  19   1      646.81     1041.49    467.87 o 
   7  19   1      262.84      505.94    432.15 o 
   9  19   1      902.99      225.52    381.67 o 
  -6  20   1      517.99      358.96    402.72 o 
  -4  20   1      746.97      729.10    415.59 o 
  -2  20   1     2002.21     2719.00    553.67 o 
   0  20   1      786.34       68.58    380.97 o 
   2  20   1     2520.17     2623.05    529.50 o 
   4  20   1      103.13     -308.90    365.22 o 
   6  20   1       63.26      299.26    411.19 o 
 -26   0   2     1671.46     1101.75    489.24 o 
 -24   0   2     3013.38     2991.46    604.80 o 
 -22   0   2     2156.02     2485.76    516.20 o 
 -20   0   2     6475.72     6480.11    667.14 o 
 -18   0   2      672.00      538.84    247.95 o 
 -16   0   2    13006.30    11631.62    579.41 o 
 -14   0   2     5337.30     5715.67    331.03 o 
 -12   0   2     2181.54     2683.28    229.41 o 
 -10   0   2    86407.10    81689.36   1252.86 o 
  -8   0   2     3393.02     3641.01    207.76 o 
  -6   0   2   168962.94   165606.08   2822.48 o 
  -4   0   2   359199.56   345184.38   3778.29 o 
  -2   0   2    38572.14    42103.80    826.48 o 
   0   0   2    59713.03    55201.84    963.77 o 
   2   0   2      280.51       66.71     35.80 o 
   4   0   2    39145.98    42514.24    946.26 o 
   6   0   2    69627.86    61841.04   1354.94 o 
   8   0   2      742.99      585.96    106.81 o 
  10   0   2     6332.98     6719.85    397.31 o 
  12   0   2     8675.06     8650.12    294.33 o 
  14   0   2     3921.75     3789.57    488.54 o 
  16   0   2     1781.30     2268.28    469.98 o 
  18   0   2      854.49      193.66    348.45 o 
  20   0   2     2390.49     2705.69    532.66 o 
  22   0   2       23.09      -77.40    317.64 o 
  24   0   2     5133.23     4739.33    731.23 o 
  26   0   2     1464.59     1831.57    558.58 o 
 -25   1   2        1.52      341.00    264.86 o 
 -23   1   2      783.63      726.97    391.35 o 
 -21   1   2     3784.50     3475.62    512.40 o 
 -19   1   2    14129.83    13102.11    378.42 o 
 -17   1   2     7763.71     7868.46    289.78 o 
 -15   1   2      268.13      248.56    112.61 o 
 -13   1   2      282.54      227.96     76.17 o 
 -11   1   2      233.54      195.13     62.17 o 
  -9   1   2    16128.52    17541.52    276.81 o 
  -7   1   2    19158.23    20677.57    317.56 o 
  -5   1   2    70502.15    75356.27    711.99 o 
  -3   1   2     7399.35    10465.95    197.14 o 
  -1   1   2    50823.54    57194.75    973.34 o 
   1   1   2      428.71     1282.93     92.92 o 
   3   1   2    15700.38    18245.03    211.92 o 
   5   1   2     1357.62     1772.87     75.77 o 
   7   1   2      477.65      182.50     57.98 o 
   9   1   2      410.41      362.89     87.32 o 
  11   1   2    20956.12    21583.05    323.69 o 
  13   1   2     1792.93     1658.25    184.51 o 
  15   1   2      408.27      607.30    143.21 o 
  17   1   2     1657.38     1795.96    316.01 o 
  19   1   2      471.64      -60.37    218.35 o 
  21   1   2      401.65     1198.10    299.83 o 
  23   1   2      106.51       78.58    237.02 o 
  25   1   2     2666.03     3114.93    610.23 o 
 -26   2   2      307.02      829.55    318.25 o 
 -24   2   2     3837.51     4237.72    471.05 o 
 -22   2   2       30.12      148.36    232.77 o 
 -20   2   2     4537.62     4336.45    260.07 o 
 -18   2   2     3314.75     3148.64    263.72 o 
 -16   2   2     9445.87     8682.50    330.84 o 
 -14   2   2     7593.92     7199.73    254.35 o 
 -12   2   2     8038.05     8045.81    364.76 o 
 -10   2   2      215.72      210.63     60.44 o 
  -8   2   2     4776.50     4380.36    191.53 o 
  -6   2   2    60487.87    57521.20    603.14 o 
  -4   2   2      114.10      -89.09     89.09 o 
  -2   2   2     3503.03     4598.51    116.07 o 
   0   2   2    13923.14    11358.16    222.61 o 
   2   2   2    23282.26    26558.07    339.26 o 
   4   2   2    36464.60    39103.82    368.63 o 
   6   2   2    12331.47    10539.03    182.64 o 
   8   2   2     1814.15     1818.54     99.22 o 
  10   2   2      470.42      567.46     85.02 o 
  12   2   2      352.36      428.58     82.63 o 
  14   2   2    30443.88    31803.86    417.76 o 
  16   2   2      393.33      492.02    125.01 o 
  18   2   2     1101.44     1203.35    359.16 o 
  20   2   2     3293.98     3174.27    403.88 o 
  22   2   2      611.24      222.28    258.14 o 
  24   2   2     3289.50     3148.49    443.90 o 
  26   2   2      157.85      201.59    295.63 o 
 -25   3   2     3870.01     3406.03    910.01 o 
 -23   3   2      253.14      353.55    252.03 o 
 -21   3   2    10303.84    10315.27    429.22 o 
 -19   3   2      663.83      466.06    141.38 o 
 -17   3   2       18.88     -105.11    115.36 o 
 -15   3   2     7522.28     7129.15    271.32 o 
 -13   3   2      973.78      994.15    101.72 o 
 -11   3   2    19403.07    18538.91    282.91 o 
  -9   3   2    17441.59    17567.79    325.11 o 
  -7   3   2    17155.95    16606.20    341.30 o 
  -5   3   2      476.11      107.33     71.12 o 
  -3   3   2      864.17     1453.45     94.42 o 
  -1   3   2     2563.53     2280.60    113.80 o 
   1   3   2   357025.50   338543.97   3354.20 o 
   3   3   2     2403.74     2355.71     93.86 o 
   5   3   2    38099.23    33455.42    354.73 o 
   7   3   2       25.03       81.38     63.44 o 
   9   3   2      193.31      132.52     76.96 o 
  11   3   2    19835.75    17612.58    390.09 o 
  13   3   2      891.27     1005.17    110.00 o 
  15   3   2    22986.46    23042.46    441.19 o 
  17   3   2     2061.38     1867.56    235.76 o 
  19   3   2       98.24      -78.02    211.59 o 
  21   3   2       38.09      -55.66    255.30 o 
  23   3   2        5.67     -166.60    228.01 o 
  25   3   2     3121.01     4117.62    498.05 o 
 -26   4   2      175.74      134.59    286.49 o 
 -24   4   2     1736.93     1811.64    366.80 o 
 -22   4   2     2772.89     3238.19    407.62 o 
 -20   4   2      755.14      661.11    157.58 o 
 -18   4   2       65.55     -110.77    120.56 o 
 -16   4   2     3150.94     3312.77    230.55 o 
 -14   4   2    16494.12    15855.43    376.23 o 
 -12   4   2    22710.07    22924.54    340.59 o 
 -10   4   2       90.02       28.54    114.69 o 
  -8   4   2      143.41      106.14     85.90 o 
  -6   4   2      533.45      392.70     96.91 o 
  -4   4   2     4029.97     5203.19    190.97 o 
  -2   4   2     5064.98     4105.28    122.46 o 
   0   4   2      471.81      888.68    136.91 o 
   2   4   2    42213.05    37765.18    715.96 o 
   4   4   2    36095.78    35504.52    380.48 o 
   6   4   2       42.51      -54.09     73.52 o 
   8   4   2      438.14      710.48    120.53 o 
  10   4   2     9910.70    10378.49    222.33 o 
  12   4   2     5819.94     5519.01    189.97 o 
  14   4   2     5810.48     5379.66    194.66 o 
  16   4   2     6687.62     6912.56    309.20 o 
  18   4   2      147.81       59.19    223.98 o 
  20   4   2      343.82       21.99    322.36 o 
  22   4   2       40.94       32.13    248.03 o 
  24   4   2     3530.15     3991.39   1377.53 o 
 -25   5   2     2016.11     1978.30    392.21 o 
 -23   5   2     1237.76     1137.32    315.95 o 
 -21   5   2      710.97      791.15    222.94 o 
 -19   5   2     1287.86     1109.78    179.50 o 
 -17   5   2     3794.46     3653.09    239.62 o 
 -15   5   2     1774.78     1775.07    184.06 o 
 -13   5   2    12830.24    12675.32    336.45 o 
 -11   5   2      668.61      618.57    124.64 o 
  -9   5   2    22127.99    22570.67    393.93 o 
  -7   5   2      414.45      585.48    103.92 o 
  -5   5   2     1041.37      891.50    117.96 o 
  -3   5   2     3332.89     3594.31    188.49 o 
  -1   5   2    14324.81    12850.20    208.64 o 
   1   5   2     7007.13     7736.61    229.96 o 
   3   5   2    29232.18    28682.48    337.25 o 
   5   5   2      515.02      413.00     79.38 o 
   7   5   2    23447.96    22110.71    322.27 o 
   9   5   2    11003.93    10877.68    329.64 o 
  11   5   2     2104.41     2628.91    147.09 o 
  13   5   2    23545.71    23561.84    381.50 o 
  15   5   2      156.10      233.76    110.78 o 
  17   5   2     5587.74     5481.81    326.45 o 
  19   5   2     6990.87     7287.02    589.40 o 
  21   5   2     1884.77     1857.65    353.97 o 
  23   5   2      168.62      101.03    415.17 o 
  25   5   2      224.72      303.01    294.68 o 
 -24   6   2      233.46      346.59    273.87 o 
 -22   6   2      858.00     1160.41    381.02 o 
 -20   6   2     1495.07     1772.10    268.56 o 
 -18   6   2     1972.49     1911.80    207.71 o 
 -16   6   2     1916.07     2061.87    203.75 o 
 -14   6   2     2241.32     2811.74    209.96 o 
 -12   6   2     4989.87     4568.87    229.37 o 
 -10   6   2      833.47     1043.18    140.04 o 
  -8   6   2      253.32      669.66    115.41 o 
  -6   6   2     1693.07     1214.28    309.73 o 
  -4   6   2     7221.05     8499.75    238.05 o 
  -2   6   2    38750.58    37788.43   1372.81 o 
   0   6   2     5614.81     5397.53    216.66 o 
   2   6   2     3554.40     3300.65    183.00 o 
   4   6   2     1560.44     1244.18    100.14 o 
   6   6   2    38592.32    38718.62    453.87 o 
   8   6   2     2458.49     2490.88    140.54 o 
  10   6   2    19852.62    21035.29    348.69 o 
  12   6   2      673.34      703.67    124.00 o 
  14   6   2     3094.49     3204.52    179.38 o 
  16   6   2     3640.52     3838.99    229.97 o 
  18   6   2      279.26      392.66    243.13 o 
  20   6   2      438.55      534.20    272.16 o 
  22   6   2     1593.16     1763.62    370.44 o 
  24   6   2      484.12      620.88    319.71 o 
 -23   7   2     1449.39     1366.77    334.34 o 
 -21   7   2     1029.65     1282.49    245.94 o 
 -19   7   2      695.50      487.99    162.40 o 
 -17   7   2     7981.97     8263.60    369.50 o 
 -15   7   2    11556.57    10605.02    342.35 o 
 -13   7   2       71.48       47.86    164.52 o 
 -11   7   2      914.25      669.95    143.61 o 
  -9   7   2      204.39      243.35    137.10 o 
  -7   7   2      720.50      631.56    138.34 o 
  -5   7   2      162.75      415.77    115.61 o 
  -3   7   2     3734.91     3496.51    174.55 o 
  -1   7   2     1581.51     1046.32    188.58 o 
   1   7   2    14551.77    15481.23    365.93 o 
   3   7   2     7622.54     6349.52    233.43 o 
   5   7   2     8943.70     9483.94    221.98 o 
   7   7   2     9740.07     9477.34    236.46 o 
   9   7   2     2485.71     3321.71    208.09 o 
  11   7   2      526.10      731.58    130.76 o 
  13   7   2     3071.69     3028.84    182.14 o 
  15   7   2      129.43       92.15    121.44 o 
  17   7   2        2.39       65.72    177.89 o 
  19   7   2      921.35      737.22    319.04 o 
  21   7   2     2202.00     2475.84    401.11 o 
  23   7   2     1892.50     2503.66    415.37 o 
 -24   8   2     1576.51     2242.56    401.03 o 
 -22   8   2     1374.40     1544.11    335.31 o 
 -20   8   2      198.08      184.98    161.11 o 
 -18   8   2     1981.99     2088.36    222.23 o 
 -16   8   2      312.49      387.06    183.24 o 
 -14   8   2      410.32      506.66    153.51 o 
 -12   8   2     3157.44     3359.90    224.66 o 
 -10   8   2      594.17      482.52    141.19 o 
  -8   8   2      318.01      285.74    143.04 o 
  -6   8   2     1324.40     1284.63    164.17 o 
  -4   8   2     3143.95     3565.12    191.90 o 
  -2   8   2    15132.60    15382.16    574.45 o 
   0   8   2     5841.01     5697.45    562.43 o 
   2   8   2    10641.75     9450.99    327.21 o 
   4   8   2      164.31      451.31    118.48 o 
   6   8   2      830.37      580.78    111.38 o 
   8   8   2     3168.95     3374.08    280.22 o 
  10   8   2      142.52      278.77    121.53 o 
  12   8   2    25904.61    26205.14    512.66 o 
  14   8   2     1105.81     1073.10    155.93 o 
  16   8   2     1069.55      770.73    171.70 o 
  18   8   2     4722.22     6072.55    493.27 o 
  20   8   2       19.78      120.93    239.43 o 
  22   8   2     7711.96     9398.32   1600.09 o 
  24   8   2     2607.55     2135.97    761.87 o 
 -23   9   2      109.48      450.47    278.00 o 
 -21   9   2       31.26       30.13    183.37 o 
 -19   9   2      133.02      353.91    173.28 o 
 -17   9   2      724.30      795.25    185.17 o 
 -15   9   2      670.13      620.54    164.56 o 
 -13   9   2     2082.04     2187.05    213.96 o 
 -11   9   2     2352.45     2767.87    252.02 o 
  -9   9   2     1263.45     1362.22    198.76 o 
  -7   9   2     9773.49     9375.90    444.55 o 
  -5   9   2      152.96      153.43    132.71 o 
  -3   9   2     2936.69     3205.82    223.02 o 
  -1   9   2      145.31     -120.21    158.53 o 
   1   9   2      270.72      273.47    197.52 o 
   3   9   2      217.29      313.61    152.36 o 
   5   9   2     1761.71     2024.20    185.31 o 
   7   9   2     1782.31     1582.58    148.05 o 
   9   9   2        1.28       20.37    113.45 o 
  11   9   2      425.59      257.68    127.93 o 
  13   9   2     8005.30     8124.77    279.21 o 
  15   9   2     4082.33     4242.39    234.29 o 
  17   9   2     5501.85     5963.11    826.39 o 
  19   9   2      153.50      239.68    261.10 o 
  21   9   2      191.89      597.92    293.87 o 
  23   9   2      501.94      348.57    695.68 o 
 -22  10   2        8.87      -65.49    339.35 o 
 -20  10   2       10.05       85.16    163.85 o 
 -18  10   2      666.71      837.89    184.89 o 
 -16  10   2      813.13      873.28    187.27 o 
 -14  10   2      223.28        7.99    139.44 o 
 -12  10   2    15342.71    16159.86    498.65 o 
 -10  10   2      657.07      561.21    189.54 o 
  -8  10   2    18948.27    18663.76    593.22 o 
  -6  10   2     8310.70     8015.34    325.05 o 
  -4  10   2     6951.37     6894.63    323.52 o 
  -2  10   2    21287.46    21331.19    446.96 o 
   0  10   2      937.12      449.00    452.47 o 
   2  10   2     7019.16     6462.41    416.96 o 
   4  10   2     1235.82     1323.16    178.74 o 
   6  10   2     1441.97     1504.53    184.46 o 
   8  10   2     4187.84     4298.66    213.26 o 
  10  10   2     1041.27     1303.72    163.71 o 
  12  10   2      549.14      350.94    147.45 o 
  14  10   2    20776.56    20943.95    434.45 o 
  16  10   2      451.27      289.88    166.85 o 
  18  10   2      169.46      174.48    307.83 o 
  20  10   2      977.34     1268.50    341.37 o 
  22  10   2       28.42      338.77    421.65 o 
 -21  11   2     1235.86     1428.07    337.37 o 
 -19  11   2        3.64       16.61    315.78 o 
 -17  11   2     3146.50     3519.09    420.70 o 
 -15  11   2     1207.79      937.40    836.99 o 
 -13  11   2     3987.57     4256.21    383.21 o 
 -11  11   2      747.80      798.23    204.81 o 
  -9  11   2      303.99       92.12    207.35 o 
  -7  11   2    20600.11    19968.52    499.17 o 
  -5  11   2     1338.19     1473.80    204.33 o 
  -3  11   2     1486.10     1422.10    255.74 o 
  -1  11   2     2379.92     2511.71    205.92 o 
   1  11   2     5994.51     5115.59    411.61 o 
   3  11   2        9.19      100.51    174.24 o 
   5  11   2     7096.78     5973.24    282.32 o 
   7  11   2     1032.17      621.45    195.62 o 
   9  11   2       37.89       33.16    152.43 o 
  11  11   2     4591.81     4892.81    286.42 o 
  13  11   2       89.77      137.12    135.54 o 
  15  11   2       14.44     -131.84    131.84 o 
  17  11   2     4520.21     4536.80    464.16 o 
  19  11   2       35.82       -9.46    405.19 o 
  21  11   2      378.95      455.68    290.70 o 
 -20  12   2      353.40      915.79    440.21 o 
 -18  12   2     1168.95     1149.52    325.09 o 
 -16  12   2     2926.85     2783.56    389.55 o 
 -14  12   2      213.53       60.62    238.96 o 
 -12  12   2     7136.64     7310.73    494.07 o 
 -10  12   2     4414.32     4149.70    403.76 o 
  -8  12   2     1714.50     2207.28    439.86 o 
  -6  12   2      229.65      248.64    253.72 o 
  -4  12   2     8468.94     8755.45    779.21 o 
  -2  12   2    13373.43    11035.50   1043.96 o 
   0  12   2    13105.25    11118.52    908.26 o 
   2  12   2     2264.15     2620.75    358.94 o 
   4  12   2     1125.17     1368.67    236.48 o 
   6  12   2     3930.14     3953.26    311.59 o 
   8  12   2      125.12      112.32    156.80 o 
  10  12   2     3963.35     3542.07    268.81 o 
  12  12   2     1812.66     2298.81    255.76 o 
  14  12   2        7.71      147.34    146.21 o 
  16  12   2      175.75      210.15    171.90 o 
  18  12   2        7.69     -247.50    249.64 o 
  20  12   2        3.16     -101.98    289.61 o 
 -19  13   2     5591.41     6292.19    550.49 o 
 -17  13   2       28.70     -116.08    372.27 o 
 -15  13   2      460.43      322.57    282.54 o 
 -13  13   2     2908.44     4061.07    438.88 o 
 -11  13   2     1423.81     1586.53    329.87 o 
  -9  13   2     1995.51     2263.70    333.56 o 
  -7  13   2    13343.16    13776.37    636.01 o 
  -5  13   2       14.74       78.12    255.77 o 
  -3  13   2     2616.04     2719.00    369.93 o 
  -1  13   2     5401.32     5037.88    456.09 o 
   1  13   2       39.45       87.86    291.39 o 
   3  13   2     8499.45     8404.24    405.30 o 
   5  13   2      259.80      -73.65    187.86 o 
   7  13   2       56.95      -78.37    232.01 o 
   9  13   2     1524.22     1875.39    281.36 o 
  11  13   2       22.10     -125.68    208.11 o 
  13  13   2      728.27      563.65    200.25 o 
  15  13   2     1911.17     2175.54    243.66 o 
  17  13   2      367.24      192.01    275.83 o 
  19  13   2     2412.72     3303.04    467.06 o 
 -18  14   2      617.48      647.79    336.11 o 
 -16  14   2      279.89      167.39    277.83 o 
 -14  14   2       37.88      289.67    276.72 o 
 -12  14   2     3398.31     3660.53    588.87 o 
 -10  14   2     1208.20     1329.82    333.92 o 
  -8  14   2      148.99      125.00    261.86 o 
  -6  14   2     1106.81     1092.05    310.26 o 
  -4  14   2     5677.09     4945.46    471.15 o 
  -2  14   2       69.14       82.74    266.91 o 
   0  14   2     2237.39     2145.59    384.61 o 
   2  14   2     1058.14     1544.69    780.78 o 
   4  14   2     2525.45     2518.12    608.22 o 
   6  14   2     6878.67     6161.77    392.80 o 
   8  14   2      983.75     1106.25    258.87 o 
  10  14   2      370.60      550.42    248.10 o 
  12  14   2     7267.14     7970.25    474.94 o 
  14  14   2      591.73      538.81    261.95 o 
  16  14   2      909.18      653.60    379.80 o 
 -17  15   2      586.40      585.13    329.72 o 
 -15  15   2     8276.47     9326.90   1494.50 o 
 -13  15   2       65.58      -80.83    266.77 o 
 -11  15   2     5657.59     5009.90    675.02 o 
  -9  15   2     3939.12     4040.16    464.22 o 
  -7  15   2     3646.44     3921.32    458.94 o 
  -5  15   2     6576.26     6289.27    520.75 o 
  -3  15   2       48.58      116.17    267.78 o 
  -1  15   2       86.54      402.56    281.53 o 
   1  15   2    19810.41    18303.41    777.82 o 
   3  15   2     3366.80     3464.47    327.18 o 
   5  15   2     3747.71     3784.50    348.60 o 
   7  15   2       18.87        8.55    314.21 o 
   9  15   2      557.69      -57.33    227.83 o 
  11  15   2     1902.34     2089.52    544.92 o 
  13  15   2       33.98       59.12    283.63 o 
  15  15   2      562.75      655.93    424.80 o 
 -16  16   2      925.45      760.32   1189.82 o 
 -14  16   2     1537.43     2098.06    433.38 o 
 -12  16   2     2315.88     2039.69    399.49 o 
 -10  16   2      117.36       77.00    325.52 o 
  -8  16   2     1358.35     1934.70    401.12 o 
  -6  16   2      667.44      408.93    517.08 o 
  -4  16   2      346.34     -254.49    254.49 o 
  -2  16   2      963.23      750.64    314.56 o 
   0  16   2     7065.02     6914.80    565.38 o 
   2  16   2      117.03      266.16    259.77 o 
   4  16   2    12409.64    11962.05    707.96 o 
   6  16   2      204.49       41.34    398.88 o 
   8  16   2       27.66     -179.99    480.48 o 
  10  16   2     3614.18     3595.65    678.52 o 
  12  16   2      139.58     -121.87    301.43 o 
  14  16   2     2727.73     3404.26    599.55 o 
  16  16   2      286.33      795.32    492.74 o 
 -13  17   2     1006.25     1236.81    541.77 o 
 -11  17   2      785.43      755.29    325.94 o 
  -9  17   2      388.56      345.61    327.89 o 
  -7  17   2     1964.85     2053.81    515.85 o 
  -5  17   2      667.83      884.28    341.22 o 
  -3  17   2     7140.10     7349.45    601.36 o 
  -1  17   2      432.83      249.97    315.71 o 
   1  17   2        3.21     -216.85    310.69 o 
   3  17   2      377.36      424.58    338.62 o 
   5  17   2      441.28      434.56    480.48 o 
   7  17   2      299.00      731.38    657.86 o 
   9  17   2     3181.24     2803.47    474.04 o 
  11  17   2     4079.52     4454.45    549.36 o 
  13  17   2       59.23      192.48    513.93 o 
 -12  18   2      348.31      -27.52    374.72 o 
 -10  18   2     1036.55      488.10    355.37 o 
  -8  18   2      351.29      150.37    311.74 o 
  -6  18   2       14.27     -284.95    308.18 o 
  -4  18   2      718.13      787.11    370.67 o 
  -2  18   2      429.92      727.22    369.48 o 
   0  18   2      763.12      435.05    399.76 o 
   2  18   2     1981.16     2124.29    766.60 o 
   4  18   2     1492.65      424.01    359.89 o 
   6  18   2     4927.67     5371.74    592.96 o 
   8  18   2      520.25      668.01    381.15 o 
  10  18   2     1600.50     2845.30    767.83 o 
  12  18   2      273.70      302.57    372.59 o 
  -9  19   2     3492.93     2862.44    507.42 o 
  -7  19   2       96.28      261.85    389.95 o 
  -5  19   2      167.06       25.66    358.61 o 
  -3  19   2     1628.18     1153.39    401.40 o 
  -1  19   2     1027.11      441.58    365.70 o 
   1  19   2     2611.66     2348.55    488.11 o 
   3  19   2     1728.75     1745.42    446.15 o 
   5  19   2     2422.52     1813.88    467.00 o 
   7  19   2      313.92      416.30    820.18 o 
   9  19   2     1039.93      764.72    502.37 o 
  -4  20   2      797.41      915.80    410.18 o 
  -2  20   2      310.12     -244.05    478.03 o 
   0  20   2     2905.46     3298.45    837.17 o 
   2  20   2     1033.21      876.44    475.05 o 
   4  20   2      817.20      815.89    467.52 o 
 -25   1   3       80.15      804.83    312.00 o 
 -23   1   3     1583.53     1460.54    320.34 o 
 -21   1   3     1677.82     1719.49    197.50 o 
 -19   1   3     5376.30     5194.79    275.77 o 
 -17   1   3    15956.59    16527.80    415.03 o 
 -15   1   3      695.23      634.64    135.39 o 
 -13   1   3     5596.55     5113.12    336.18 o 
 -11   1   3     5746.40     5816.80    211.92 o 
  -9   1   3     5692.74     6311.59    223.47 o 
  -7   1   3    17620.28    17277.87    299.67 o 
  -5   1   3     6424.83     6483.24    136.24 o 
  -3   1   3     2563.57     2445.85     95.87 o 
  -1   1   3     2840.63     2617.89    110.64 o 
   1   1   3     8110.49     7485.30    189.68 o 
   3   1   3    10097.89    10071.83    241.54 o 
   5   1   3     4756.37     4769.13    148.83 o 
   7   1   3    21833.81    20254.00    569.43 o 
   9   1   3     1238.24     1193.99     86.90 o 
  11   1   3       98.51      323.79     68.59 o 
  13   1   3     2053.45     2080.40    114.88 o 
  15   1   3      166.65        6.49    233.48 o 
  17   1   3     6796.72     5996.01    465.38 o 
  19   1   3     1291.85     1462.11    307.96 o 
  21   1   3      320.47      447.80    272.18 o 
  23   1   3     4077.68     5009.12    544.04 o 
  25   1   3      309.86      697.76    323.84 o 
 -26   2   3        2.70      718.48    296.37 o 
 -24   2   3      969.51      396.40    265.17 o 
 -22   2   3     1534.46     1449.00    233.30 o 
 -20   2   3      105.80       20.20    153.59 o 
 -18   2   3      186.56      249.19    133.11 o 
 -16   2   3     7003.49     6656.36    283.02 o 
 -14   2   3        3.73       25.53    108.10 o 
 -12   2   3     9378.55     8635.69    264.65 o 
 -10   2   3       81.40       32.13    100.54 o 
  -8   2   3    37742.93    36288.90    481.77 o 
  -6   2   3       68.26       80.71     70.79 o 
  -4   2   3     1456.68     1588.50     88.21 o 
  -2   2   3    33301.41    32990.69    522.74 o 
   0   2   3    32941.52    32914.21    351.40 o 
   2   2   3    74911.80    74806.88    668.40 o 
   4   2   3    24846.80    25373.32    282.22 o 
   6   2   3    21127.67    20855.66    429.71 o 
   8   2   3    80063.88    78598.30    814.07 o 
  10   2   3    13340.34    12778.06    225.65 o 
  12   2   3    14821.83    14472.49    259.26 o 
  14   2   3     4278.92     4414.88    280.94 o 
  16   2   3     1974.31     1738.87    233.49 o 
  18   2   3     1351.40     1387.88    218.15 o 
  20   2   3     2117.01     1915.19    347.04 o 
  22   2   3      595.02     1168.42    324.26 o 
  24   2   3     2377.61     2729.26    431.87 o 
 -25   3   3     1127.55     1282.29    330.09 o 
 -23   3   3      450.49      434.44    418.50 o 
 -21   3   3      143.23      266.56    142.89 o 
 -19   3   3     3786.53     3397.17    246.27 o 
 -17   3   3     1215.83     1125.27    167.50 o 
 -15   3   3     3113.96     3406.42    218.88 o 
 -13   3   3     2227.61     2543.72    303.80 o 
 -11   3   3     1402.23     1563.99    167.68 o 
  -9   3   3    28648.32    28261.50    497.60 o 
  -7   3   3     4485.86     4316.39    164.01 o 
  -5   3   3     9307.42     9386.95    236.75 o 
  -3   3   3     1064.59     1101.28     89.59 o 
  -1   3   3    11362.92    11546.38    299.83 o 
   1   3   3    14456.88    15404.60    225.58 o 
   3   3   3      538.23      800.68     79.56 o 
   5   3   3     1144.95     1219.00     92.87 o 
   7   3   3     5313.54     5472.81    149.76 o 
   9   3   3     1925.08     2681.61    116.74 o 
  11   3   3      724.13      949.21    108.86 o 
  13   3   3     1941.27     2088.31    149.06 o 
  15   3   3     8939.17     8802.59    388.91 o 
  17   3   3     4826.69     4633.74    434.88 o 
  19   3   3    14665.14    14379.25    866.26 o 
  21   3   3      617.02      309.86    278.03 o 
  23   3   3       38.05     -129.46    254.93 o 
  25   3   3     1292.20     1796.89    391.39 o 
 -24   4   3      328.41      218.81    651.03 o 
 -22   4   3     6606.65     6000.47    380.88 o 
 -20   4   3       91.24      175.19    144.98 o 
 -18   4   3      525.77      730.61    158.37 o 
 -16   4   3      888.64      857.29    190.91 o 
 -14   4   3        7.65     -104.57    104.57 o 
 -12   4   3     1507.43     1437.48    154.95 o 
 -10   4   3     4611.29     4312.41    196.62 o 
  -8   4   3      137.36      215.00     91.40 o 
  -6   4   3     6613.71     6812.85    267.04 o 
  -4   4   3    19347.00    19790.18    286.47 o 
  -2   4   3    73076.96    73681.82    844.19 o 
   0   4   3    63278.77    61412.48    730.24 o 
   2   4   3    33041.82    35808.53    458.07 o 
   4   4   3    32822.13    33677.06    374.35 o 
   6   4   3    12390.40    11970.91    221.47 o 
   8   4   3     6135.62     6562.36    178.19 o 
  10   4   3     2458.80     2477.62    129.65 o 
  12   4   3    17193.46    16111.70    289.13 o 
  14   4   3      821.58      672.13    133.28 o 
  16   4   3     2432.09     2395.73    256.27 o 
  18   4   3    14414.04    13365.43    523.95 o 
  20   4   3       50.58      131.09    284.72 o 
  22   4   3      990.57     1125.35    315.68 o 
  24   4   3       23.09       59.25    368.94 o 
 -25   5   3      452.53      790.57    316.70 o 
 -23   5   3     1001.96     1366.58    656.99 o 
 -21   5   3       55.13      112.64    186.02 o 
 -19   5   3      277.98      360.62    142.92 o 
 -17   5   3     1965.39     2021.25    199.69 o 
 -15   5   3     1911.58     1514.12    179.90 o 
 -13   5   3     5362.50     5309.80    244.66 o 
 -11   5   3        9.38      -96.43     96.43 o 
  -9   5   3     2309.65     2241.65    187.43 o 
  -7   5   3    11862.51    10240.51    281.20 o 
  -5   5   3    25548.38    23688.21    396.43 o 
  -3   5   3    64616.23    63493.02    634.64 o 
  -1   5   3    18110.95    18226.42    403.14 o 
   1   5   3     8510.67     8620.04    368.70 o 
   3   5   3      401.56      845.33     81.19 o 
   5   5   3     5578.44     6246.33    169.10 o 
   7   5   3      403.74      299.37     89.90 o 
   9   5   3    26113.36    26097.86    371.30 o 
  11   5   3    14225.92    14126.42    281.59 o 
  13   5   3    11671.08    12377.44    274.33 o 
  15   5   3      453.12      387.67    134.92 o 
  17   5   3        5.44      106.51    165.13 o 
  19   5   3     1644.29     2441.40   1187.55 o 
  21   5   3      222.55      276.84    281.26 o 
  23   5   3     2671.16     2790.00   1140.27 o 
  25   5   3     1531.48     1296.19    372.08 o 
 -24   6   3     3822.78     3979.17    476.64 o 
 -22   6   3      326.41      561.40    348.66 o 
 -20   6   3     2093.44     1942.40    221.28 o 
 -18   6   3    13750.45    14071.89    414.97 o 
 -16   6   3      141.75      271.57    137.06 o 
 -14   6   3     3817.94     4067.08    242.33 o 
 -12   6   3     2009.34     2058.53    183.63 o 
 -10   6   3     1624.01     1591.48    174.69 o 
  -8   6   3      103.50      153.51    115.55 o 
  -6   6   3     8086.93     8088.48    340.71 o 
  -4   6   3      359.55      499.17     91.87 o 
  -2   6   3    29073.37    29100.18    494.29 o 
   0   6   3    23486.19    24345.42    441.44 o 
   2   6   3     3672.33     3876.58    154.23 o 
   4   6   3    90354.96    90123.79    800.10 o 
   6   6   3     8005.52     8042.13    205.01 o 
   8   6   3      725.68      932.21    114.95 o 
  10   6   3     9542.28     9395.19    246.01 o 
  12   6   3     1229.43     1088.74    136.06 o 
  14   6   3    20436.98    20116.78    430.81 o 
  16   6   3     1094.40     1089.25    216.35 o 
  18   6   3     4497.10     3726.47    312.66 o 
  20   6   3      969.21      869.63    289.58 o 
  22   6   3    10978.18    10229.59    651.58 o 
  24   6   3      974.45      913.59    336.79 o 
 -23   7   3     1105.91     1462.21    348.54 o 
 -21   7   3     1203.07     1436.13    207.38 o 
 -19   7   3     5412.90     5389.92    305.70 o 
 -17   7   3     2219.87     2235.18    219.08 o 
 -15   7   3    33365.88    33418.98    607.79 o 
 -13   7   3     5400.63     5478.41    264.61 o 
 -11   7   3     5498.46     5340.22    244.86 o 
  -9   7   3     5590.99     5286.84    293.66 o 
  -7   7   3     1673.02     1717.46    163.13 o 
  -5   7   3     5511.52     5190.88    359.28 o 
  -3   7   3      667.61      537.18     97.07 o 
  -1   7   3     7665.91     8019.38    272.36 o 
   1   7   3    38689.01    40133.28    625.38 o 
   3   7   3    10081.02    11515.71    246.69 o 
   5   7   3      646.30      802.44    104.26 o 
   7   7   3     1525.31     1734.04    137.84 o 
   9   7   3     6027.23     6127.67    214.69 o 
  11   7   3     2288.36     2169.16    165.50 o 
  13   7   3     4681.35     4574.81    236.07 o 
  15   7   3     2462.48     2257.74    207.06 o 
  17   7   3     3664.09     3865.80    386.53 o 
  19   7   3     1368.10     1267.61    325.32 o 
  21   7   3      128.05      185.98    274.36 o 
  23   7   3       64.56      408.19    387.50 o 
 -24   8   3        6.10      169.70    269.41 o 
 -22   8   3      263.31      209.20    191.05 o 
 -20   8   3      297.55      475.17    170.84 o 
 -18   8   3     1852.45     2213.88    229.14 o 
 -16   8   3      142.85      241.55    142.57 o 
 -14   8   3      152.48      125.52    139.12 o 
 -12   8   3     3223.14     2965.12    218.09 o 
 -10   8   3     9834.15     9197.98    539.14 o 
  -8   8   3     2578.48     2310.07    200.69 o 
  -6   8   3     6496.66     7013.92    362.37 o 
  -4   8   3     2490.70     2646.79    446.47 o 
  -2   8   3      196.02      111.49    139.03 o 
   0   8   3     4143.66     3850.78    220.44 o 
   2   8   3     1521.93     1619.96    281.87 o 
   4   8   3    13621.45    15214.34    285.01 o 
   6   8   3     5529.04     5428.71    241.59 o 
   8   8   3     2431.65     2521.67    178.24 o 
  10   8   3        0.57       81.49    121.07 o 
  12   8   3      996.65     1087.63    153.43 o 
  14   8   3     2073.66     2541.17    245.61 o 
  16   8   3     1222.87     1508.65    239.07 o 
  18   8   3     1050.63      936.56    235.71 o 
  20   8   3      121.23     -206.21    255.12 o 
  22   8   3     2142.04     2866.55    426.47 o 
 -23   9   3     5087.82     5710.45    799.17 o 
 -21   9   3      270.87      218.96    196.54 o 
 -19   9   3     1657.29     1780.69    227.13 o 
 -17   9   3      188.32      521.70    205.88 o 
 -15   9   3      213.88       97.03    141.02 o 
 -13   9   3     3914.18     4156.94    287.35 o 
 -11   9   3     3512.13     3592.93    262.98 o 
  -9   9   3     3826.22     3953.83    254.95 o 
  -7   9   3     3087.26     3164.99    545.57 o 
  -5   9   3      703.46      413.77    269.96 o 
  -3   9   3       11.27        9.43    111.92 o 
  -1   9   3    10027.69     9843.91    317.63 o 
   1   9   3     2277.12     2160.65    205.75 o 
   3   9   3       10.30     -118.38    130.45 o 
   5   9   3    18239.59    17151.66    421.01 o 
   7   9   3      546.18      687.75    132.10 o 
   9   9   3    25954.21    26858.97    445.62 o 
  11   9   3      785.57      972.90    153.02 o 
  13   9   3       62.17       23.50    133.22 o 
  15   9   3    11578.25    12916.87    403.33 o 
  17   9   3      747.51      705.78    217.64 o 
  19   9   3     3857.04     4538.90    693.06 o 
  21   9   3     5547.01     6629.85   1354.07 o 
  23   9   3       14.84      269.40    312.18 o 
 -22  10   3       24.74      261.83    249.62 o 
 -20  10   3     3261.81     3256.81    335.48 o 
 -18  10   3      146.86      253.42    185.28 o 
 -16  10   3     2746.74     2731.28    358.62 o 
 -14  10   3     5070.07     4567.89    739.11 o 
 -12  10   3      657.03      622.59    192.67 o 
 -10  10   3    22740.98    22709.83    572.35 o 
  -8  10   3      566.07      408.08    164.57 o 
  -6  10   3      540.42      511.54    159.39 o 
  -4  10   3    16588.18    15707.41    397.53 o 
  -2  10   3     2604.57     2944.74    184.11 o 
   0  10   3     6480.63     5509.78    375.25 o 
   2  10   3      271.31      245.86    164.33 o 
   4  10   3     3656.20     3674.68    272.40 o 
   6  10   3       55.30      -94.11    134.96 o 
   8  10   3     1996.41     2154.96    176.54 o 
  10  10   3      845.84      686.33    148.35 o 
  12  10   3        7.47     -129.68    129.68 o 
  14  10   3     2924.64     2583.27    236.12 o 
  16  10   3      895.41     1292.45    244.56 o 
  18  10   3        4.76      -83.47    242.19 o 
  20  10   3      444.59      498.48    280.84 o 
  22  10   3     1163.52     1225.06    376.43 o 
 -21  11   3      688.75     1609.89    486.09 o 
 -19  11   3       25.61      394.23    253.18 o 
 -17  11   3     2083.24     1714.91    387.33 o 
 -15  11   3       74.70      307.45    241.07 o 
 -13  11   3      360.45      230.13    233.35 o 
 -11  11   3     3608.25     3913.50    396.21 o 
  -9  11   3     1100.90      865.73    258.84 o 
  -7  11   3     1927.90     2161.55    359.14 o 
  -5  11   3     1009.51      664.31    368.42 o 
  -3  11   3      966.36      465.40    243.54 o 
  -1  11   3       22.91      -22.42    207.82 o 
   1  11   3     2087.03     2138.71    322.28 o 
   3  11   3     1007.15     1515.88    335.50 o 
   5  11   3     2672.23     2764.14    339.33 o 
   7  11   3      306.45       41.49    156.69 o 
   9  11   3      165.44       81.35    134.85 o 
  11  11   3     1100.18      994.25    167.14 o 
  13  11   3     5289.38     5199.44    260.14 o 
  15  11   3      752.93     1293.57    204.74 o 
  17  11   3     7070.58     7279.51    421.70 o 
  19  11   3      455.15      164.28    280.13 o 
  21  11   3       10.85      179.53    531.96 o 
 -20  12   3      396.69      361.47    296.15 o 
 -18  12   3      324.89      747.70    404.84 o 
 -16  12   3      667.97      480.97    268.34 o 
 -14  12   3     4492.73     4070.54    425.34 o 
 -12  12   3     6351.51     7066.09    767.13 o 
 -10  12   3    21605.88    21667.44    757.25 o 
  -8  12   3    16121.73    16620.35    935.92 o 
  -6  12   3     8221.99     8929.25    507.44 o 
  -4  12   3    10121.82    10037.05    537.57 o 
  -2  12   3     2311.67     2555.36    336.22 o 
   0  12   3      891.52     1076.57    300.96 o 
   2  12   3     9242.88     9522.90    531.38 o 
   4  12   3     1647.83     1769.97    294.85 o 
   6  12   3      916.05      588.98    182.92 o 
   8  12   3     1788.03     1247.42    208.09 o 
  10  12   3      703.55      864.24    200.10 o 
  12  12   3     1092.19      898.28    183.33 o 
  14  12   3     5345.51     5806.98    320.45 o 
  16  12   3       68.65       76.10    199.72 o 
  18  12   3        7.46      275.54    289.62 o 
  20  12   3     4208.78     4203.27   1015.07 o 
 -19  13   3      241.45      103.59    299.20 o 
 -17  13   3      297.82      123.34    249.99 o 
 -15  13   3      116.17     -263.87    348.10 o 
 -13  13   3     3573.42     3791.39    518.83 o 
 -11  13   3     5510.32     4751.66    452.94 o 
  -9  13   3    13493.03    13176.20    627.82 o 
  -7  13   3       73.17     -199.01    300.65 o 
  -5  13   3    14574.40    13579.59    629.82 o 
  -3  13   3        2.02      -11.71    239.42 o 
  -1  13   3      397.23      279.65    251.64 o 
   1  13   3       12.34      143.67    449.66 o 
   3  13   3     1086.05     1122.19    237.12 o 
   5  13   3    14343.62    14328.92    517.48 o 
   7  13   3     2954.93     2750.72    252.65 o 
   9  13   3      107.78      -74.79    176.66 o 
  11  13   3        1.36     -156.56    172.47 o 
  13  13   3     1642.74     1772.09    254.66 o 
  15  13   3       78.98      116.97    175.34 o 
  17  13   3     1316.29     1167.11    301.84 o 
  19  13   3      187.36      371.50    326.76 o 
 -18  14   3     1319.39     1010.27    546.15 o 
 -16  14   3       40.55     -111.55    552.97 o 
 -14  14   3      487.91      542.34    306.59 o 
 -12  14   3     2578.57     2513.42    415.78 o 
 -10  14   3       59.94     -244.06    244.06 o 
  -8  14   3      529.18      507.77    274.62 o 
  -6  14   3        4.82       41.15    234.59 o 
  -4  14   3     4897.29     4628.84    453.69 o 
  -2  14   3    15905.99    14729.25    683.56 o 
   0  14   3     1284.51     1601.00    356.87 o 
   2  14   3     5118.01     5333.07    486.15 o 
   4  14   3     3639.32     3592.75    329.83 o 
   6  14   3      450.73      618.26    237.58 o 
   8  14   3     6632.31     6249.87    409.00 o 
  10  14   3      159.29       -4.58    176.81 o 
  12  14   3     6470.85     6151.83    358.10 o 
  14  14   3      945.92      471.52    323.29 o 
  16  14   3      405.26      461.14    466.12 o 
  18  14   3      114.28     -461.92    461.92 o 
 -17  15   3     2115.29     2984.84    464.79 o 
 -15  15   3        5.28      170.70    300.87 o 
 -13  15   3     1110.99      -42.75    398.53 o 
 -11  15   3      244.26      -89.50    228.55 o 
  -9  15   3      672.99      640.67    292.50 o 
  -7  15   3       61.71      330.76    270.10 o 
  -5  15   3       88.35      258.03    362.46 o 
  -3  15   3     1309.68     1550.40    348.97 o 
  -1  15   3     1946.04     2092.01    390.38 o 
   1  15   3      144.20      204.59    286.82 o 
   3  15   3     5470.60     5978.63    396.83 o 
   5  15   3     4137.01     4121.81    504.82 o 
   7  15   3     4491.62     4600.38    385.98 o 
   9  15   3     3909.79     4547.73    390.15 o 
  11  15   3     1770.53     2205.23    324.25 o 
  13  15   3      937.73      323.46    317.41 o 
  15  15   3     3567.32     4216.28    500.77 o 
 -16  16   3        7.53       75.39    328.13 o 
 -14  16   3      230.23     -277.52    277.52 o 
 -12  16   3       28.77     -202.81    277.56 o 
 -10  16   3       89.03      264.63    294.45 o 
  -8  16   3     1477.71     1390.60    348.73 o 
  -6  16   3      213.91      115.71    273.11 o 
  -4  16   3     1131.15     1235.77    573.29 o 
  -2  16   3     1689.21     1778.26    384.46 o 
   0  16   3      765.28     1442.91    373.03 o 
   2  16   3       21.73      246.50    217.57 o 
   4  16   3      193.26      240.12    226.81 o 
   6  16   3     1512.31     1813.62    305.41 o 
   8  16   3      262.41      276.86    253.61 o 
  10  16   3       49.60      439.12    328.63 o 
  12  16   3      128.23     -207.59    304.84 o 
  14  16   3      176.90      495.19    446.16 o 
 -13  17   3     1315.63     1481.70    834.01 o 
 -11  17   3      306.67      221.12    304.62 o 
  -9  17   3     1629.09     1321.22    548.42 o 
  -7  17   3     2318.07     1677.37    515.68 o 
  -5  17   3     1331.73     1700.74    389.43 o 
  -3  17   3     5925.94     5814.20    566.94 o 
  -1  17   3      536.44      343.11    310.55 o 
   1  17   3      119.18      365.59    320.54 o 
   3  17   3    15442.89    13904.44    769.36 o 
   5  17   3     1013.76     1347.71    377.39 o 
   7  17   3     3146.00     2819.02    468.15 o 
   9  17   3     2221.58     2566.04    463.19 o 
  11  17   3     1861.27     1823.10    624.24 o 
 -12  18   3      560.32      344.29    347.63 o 
 -10  18   3     1231.09     1270.09    408.82 o 
  -8  18   3      393.39      115.11    304.18 o 
  -6  18   3      379.15      622.87    346.49 o 
  -4  18   3      202.88      102.12    338.41 o 
  -2  18   3      266.42     -154.11    296.34 o 
   0  18   3       71.15      393.08    331.68 o 
   2  18   3     1828.18     1416.49    421.59 o 
   4  18   3      364.69      -68.97    323.19 o 
   6  18   3     2263.30     2859.52    489.33 o 
   8  18   3      209.29      353.80    361.67 o 
  10  18   3      179.53      310.25    366.72 o 
  -9  19   3      893.42      672.15    402.66 o 
  -7  19   3      696.22      802.49    593.95 o 
  -5  19   3     1079.09      751.83    604.80 o 
  -3  19   3      744.89      599.77    348.62 o 
  -1  19   3      132.01       60.78    353.66 o 
   1  19   3      495.55      694.96    392.10 o 
   3  19   3       67.12      -98.86    359.39 o 
   5  19   3      745.92      907.71    425.50 o 
   7  19   3       10.53      196.92    372.23 o 
  -4  20   3        6.37      366.53    389.66 o 
  -2  20   3      130.08        0.46    378.31 o 
   0  20   3     2849.29     2876.17    523.47 o 
   2  20   3     4091.03     4155.82    653.66 o 
   4  20   3     1386.19     1342.61    450.55 o 
 -26   0   4       65.05      841.19    420.25 o 
 -24   0   4     1906.69     2459.84    561.73 o 
 -22   0   4      399.68      378.27    228.94 o 
 -20   0   4    23161.74    22225.77    936.45 o 
 -18   0   4     1601.52     1368.89    321.14 o 
 -16   0   4    14899.96    15386.42    563.43 o 
 -14   0   4    29650.00    31244.56    766.01 o 
 -12   0   4     8311.52     9310.41    395.62 o 
 -10   0   4    83089.31    81541.30   1263.37 o 
  -8   0   4    59120.79    65238.48   1045.19 o 
  -6   0   4   128357.89   127733.38   1260.57 o 
  -4   0   4     1613.45     2702.89    266.51 o 
  -2   0   4      605.69     1216.26    193.66 o 
   0   0   4     6554.77     5284.95    272.81 o 
   2   0   4    34027.51    30865.52    497.35 o 
   4   0   4    19084.19    17514.09    324.02 o 
   6   0   4     4412.23     3200.88    330.24 o 
   8   0   4    29136.82    31569.27    990.73 o 
  10   0   4    10042.61     8817.47    614.26 o 
  12   0   4    18347.08    19755.09    938.55 o 
  14   0   4      181.36      363.86    348.10 o 
  16   0   4     9778.57     9769.33    773.95 o 
  18   0   4     4284.87     3941.91    588.35 o 
  20   0   4     6200.76     6235.76    738.23 o 
  22   0   4      411.18     1085.99    450.01 o 
  24   0   4     1799.79     1356.70    507.10 o 
 -25   1   4      265.43      259.77    419.55 o 
 -23   1   4      690.96      695.35    210.17 o 
 -21   1   4     1105.69     1166.02    192.58 o 
 -19   1   4     2674.05     2666.94    233.77 o 
 -17   1   4      186.98       83.48    157.91 o 
 -15   1   4      139.59      -90.58    112.38 o 
 -13   1   4    14120.19    14807.94    355.72 o 
 -11   1   4    16476.82    16275.31    349.24 o 
  -9   1   4    20857.77    21675.07    379.13 o 
  -7   1   4      799.33      973.33    103.23 o 
  -5   1   4     3265.07     3100.40    118.98 o 
  -3   1   4      269.40       85.76    106.89 o 
  -1   1   4      205.90      295.62    100.58 o 
   1   1   4     2062.66     1516.90     99.35 o 
   3   1   4      358.90      262.68     63.31 o 
   5   1   4     9357.72     9477.38    157.39 o 
   7   1   4     5249.78     5930.61    313.62 o 
   9   1   4    16288.08    17014.22    668.54 o 
  11   1   4     2467.90     2560.77    314.00 o 
  13   1   4     2071.05     1887.01    322.30 o 
  15   1   4    10701.24    10237.43    555.64 o 
  17   1   4      779.90      621.51    306.35 o 
  19   1   4     1077.55     1644.78    696.91 o 
  21   1   4      214.47      528.24    289.64 o 
  23   1   4      171.74      396.76    303.57 o 
  25   1   4     3355.40     3563.85    482.21 o 
 -24   2   4     1229.26     1565.88    342.85 o 
 -22   2   4      142.57      231.93    146.84 o 
 -20   2   4      203.55       84.43    150.88 o 
 -18   2   4    23193.97    21695.15    491.22 o 
 -16   2   4      354.03      297.84    135.10 o 
 -14   2   4     6778.56     6899.24    380.48 o 
 -12   2   4       38.82      -40.90    146.39 o 
 -10   2   4    12070.45    12478.54    300.75 o 
  -8   2   4    37737.23    40354.63    531.12 o 
  -6   2   4      223.22      292.23     68.04 o 
  -4   2   4     1534.01     1334.73    111.54 o 
  -2   2   4    40486.24    44595.55    565.08 o 
   0   2   4    15140.47    13169.77    264.67 o 
   2   2   4    15106.71    15140.40    234.28 o 
   4   2   4     1498.24     1594.18     94.03 o 
   6   2   4     7976.32     8799.96    174.54 o 
   8   2   4      173.32      272.73     83.01 o 
  10   2   4    16660.78    15843.78    549.22 o 
  12   2   4     6486.70     6137.94    402.64 o 
  14   2   4     1402.59     1140.28    292.91 o 
  16   2   4     3683.46     2950.55    282.88 o 
  18   2   4       81.29      179.87    177.48 o 
  20   2   4     1687.59     1483.20    242.23 o 
  22   2   4     2235.79     1897.81    379.31 o 
  24   2   4      352.76      346.33    300.84 o 
 -25   3   4     2191.08     2352.70    410.82 o 
 -23   3   4      285.64      194.62    181.44 o 
 -21   3   4     2984.96     3389.67    304.51 o 
 -19   3   4     2246.74     2351.83    356.67 o 
 -17   3   4      660.55      510.17    166.97 o 
 -15   3   4     5138.53     5360.46    301.17 o 
 -13   3   4      854.66      723.24    135.04 o 
 -11   3   4        8.24       88.76     94.40 o 
  -9   3   4     3451.95     3139.65    166.47 o 
  -7   3   4      171.18      147.92     92.55 o 
  -5   3   4    52655.45    48526.64    592.98 o 
  -3   3   4    14401.10    15894.59    318.44 o 
  -1   3   4    79050.97    76734.65    862.88 o 
   1   3   4     1964.97     3232.49    126.90 o 
   3   3   4    10906.16    10570.40    190.47 o 
   5   3   4    37656.12    35927.01    388.08 o 
   7   3   4       11.90       46.74    122.42 o 
   9   3   4     6970.85     6643.25    180.62 o 
  11   3   4    29622.26    29697.48    367.56 o 
  13   3   4      615.06      602.11    106.47 o 
  15   3   4    10503.49    11102.81    604.28 o 
  17   3   4     2501.37     3143.63    321.88 o 
  19   3   4      514.00      278.13    198.52 o 
  21   3   4      869.49      832.09    314.55 o 
  23   3   4      579.29     1099.22    339.72 o 
  25   3   4      666.24      538.81    382.07 o 
 -24   4   4     1063.75      869.40    302.30 o 
 -22   4   4     4009.93     3957.46    289.39 o 
 -20   4   4      485.76      353.92    154.65 o 
 -18   4   4      159.28      216.45    177.43 o 
 -16   4   4     9545.64     9141.65    380.59 o 
 -14   4   4     1658.06     1685.04    178.95 o 
 -12   4   4      390.72      398.67    126.37 o 
 -10   4   4     4825.66     5222.18    215.11 o 
  -8   4   4    15851.16    16497.73    530.53 o 
  -6   4   4    14775.72    14561.97    309.55 o 
  -4   4   4    17567.85    19327.88    287.76 o 
  -2   4   4    23928.98    23517.69    437.23 o 
   0   4   4     2162.17     2591.30    106.39 o 
   2   4   4    17098.32    19722.30    289.91 o 
   4   4   4    12082.92    12884.82    223.20 o 
   6   4   4        0.49       64.68     75.39 o 
   8   4   4      822.60      698.16     98.11 o 
  10   4   4     1232.68     1402.55    116.85 o 
  12   4   4    12463.05    12527.77    273.81 o 
  14   4   4     2011.78     1800.64    249.59 o 
  16   4   4      522.39      589.20    192.45 o 
  18   4   4        2.92       -4.02    173.21 o 
  20   4   4     1750.05     1464.99    349.36 o 
  22   4   4     5282.85     5533.58    677.12 o 
  24   4   4      211.22      142.23    292.98 o 
 -25   5   4      928.94     1227.80    349.33 o 
 -23   5   4     1709.93     1460.73    264.22 o 
 -21   5   4     1786.35     1176.19    196.67 o 
 -19   5   4     1996.05     1985.87    213.08 o 
 -17   5   4      489.64      490.60    150.19 o 
 -15   5   4    10790.27    11112.69    349.77 o 
 -13   5   4     8659.82     8119.63    292.25 o 
 -11   5   4     5264.55     5738.78    243.18 o 
  -9   5   4     1221.84      857.43    137.79 o 
  -7   5   4    28271.28    27323.40    476.44 o 
  -5   5   4    29766.85    29469.30    393.26 o 
  -3   5   4    37973.60    38927.01    584.98 o 
  -1   5   4    14943.18    15749.44    362.54 o 
   1   5   4     4946.03     6199.70    187.79 o 
   3   5   4    84769.81    86302.12    828.95 o 
   5   5   4    22406.27    23564.99    328.10 o 
   7   5   4     1830.48     1782.85    125.52 o 
   9   5   4      673.96      676.62    111.05 o 
  11   5   4     6136.34     6097.42    295.50 o 
  13   5   4     1699.18     1859.28    170.64 o 
  15   5   4     6493.27     6579.42    354.11 o 
  17   5   4      945.14      913.82    220.20 o 
  19   5   4     1017.65      833.31    370.50 o 
  21   5   4       30.43       17.41    551.92 o 
  23   5   4       16.78      267.09    479.96 o 
 -24   6   4      427.74      620.18    353.36 o 
 -22   6   4      530.47      748.72    188.34 o 
 -20   6   4     4227.49     4505.11    299.05 o 
 -18   6   4        4.22      -25.44    129.68 o 
 -16   6   4     1407.46     1672.95    192.22 o 
 -14   6   4       31.16       37.69    124.68 o 
 -12   6   4     5987.73     6001.68    254.22 o 
 -10   6   4     1611.26     1337.35    168.41 o 
  -8   6   4      545.49      745.60    155.18 o 
  -6   6   4    13793.77    13399.96    311.55 o 
  -4   6   4     3458.30     3206.98    207.14 o 
  -2   6   4     1321.77     1557.53    218.54 o 
   0   6   4    44936.10    44722.09    651.48 o 
   2   6   4      404.07      619.63    109.99 o 
   4   6   4    33151.38    33189.06    430.87 o 
   6   6   4     2291.36     2396.59    201.56 o 
   8   6   4      913.04      693.96    186.37 o 
  10   6   4    10011.12    10074.12    259.62 o 
  12   6   4     1943.83     2206.23    160.82 o 
  14   6   4      542.02      265.07    192.24 o 
  16   6   4      461.02      389.04    191.50 o 
  18   6   4      157.98      155.87    193.66 o 
  20   6   4     1393.45     1719.42    371.79 o 
  22   6   4     1011.30     1007.60    362.81 o 
  24   6   4        2.44     -105.67    283.49 o 
 -23   7   4       30.79       46.63    191.15 o 
 -21   7   4       48.10      -21.14    147.15 o 
 -19   7   4     3007.69     2637.78    372.28 o 
 -17   7   4     1066.65     1114.70    178.64 o 
 -15   7   4     1184.26     1063.22    246.82 o 
 -13   7   4     2613.03     2305.24    202.07 o 
 -11   7   4    15719.67    16733.64    445.18 o 
  -9   7   4      587.86      399.84    140.64 o 
  -7   7   4    12360.18    12131.62    322.82 o 
  -5   7   4     5114.93     5150.81    252.17 o 
  -3   7   4      400.34      181.72    106.31 o 
  -1   7   4     9687.97    10095.42    312.71 o 
   1   7   4      918.79     1151.78    286.19 o 
   3   7   4     8712.54     7848.59    204.71 o 
   5   7   4    20997.13    20843.69    504.91 o 
   7   7   4     8024.06     8851.00    240.63 o 
   9   7   4      304.65      362.43    120.32 o 
  11   7   4       82.17      181.38    144.11 o 
  13   7   4     4141.53     4581.36    301.32 o 
  15   7   4     1806.66     1598.92    241.45 o 
  17   7   4     5142.03     5252.64    357.20 o 
  19   7   4      350.95      325.80    208.81 o 
  21   7   4      698.71      377.40    348.28 o 
  23   7   4      501.55      346.19    541.24 o 
 -22   8   4     3544.14     3006.46    456.56 o 
 -20   8   4      368.83      435.74    172.07 o 
 -18   8   4       53.63       32.53    174.09 o 
 -16   8   4     4095.91     4007.96    320.37 o 
 -14   8   4      143.81      118.93    257.90 o 
 -12   8   4    10026.36     9366.96    383.50 o 
 -10   8   4      829.61      813.04    296.47 o 
  -8   8   4     4283.23     4246.59    229.85 o 
  -6   8   4     8650.85     8705.22    261.71 o 
  -4   8   4       13.62     -134.15    138.26 o 
  -2   8   4     1203.92      804.96    151.97 o 
   0   8   4     4782.77     5244.28    252.35 o 
   2   8   4    19938.18    18948.78    444.76 o 
   4   8   4     1372.47     1772.04    131.78 o 
   6   8   4     3475.25     3096.81    169.03 o 
   8   8   4     1493.71     1470.29    212.55 o 
  10   8   4        4.39        4.91    122.81 o 
  12   8   4    33650.79    33484.91    875.06 o 
  14   8   4     5165.02     5133.90    406.20 o 
  16   8   4    11040.96    11730.60    460.91 o 
  18   8   4     7311.35     7807.24    424.54 o 
  20   8   4     1158.83     1059.42    812.65 o 
  22   8   4     2175.15     1729.22    536.34 o 
 -23   9   4      485.01      925.77    335.82 o 
 -21   9   4      373.85      244.68    206.15 o 
 -19   9   4      324.19      324.41    200.40 o 
 -17   9   4     1975.86     1871.67    260.94 o 
 -15   9   4     1452.39     1860.51    306.61 o 
 -13   9   4      250.06       97.81    154.23 o 
 -11   9   4     5663.27     5388.88    294.85 o 
  -9   9   4        3.30        6.42    129.19 o 
  -7   9   4     2240.56     2254.67    254.39 o 
  -5   9   4     4941.85     5468.94    374.96 o 
  -3   9   4        1.74     -111.38    166.82 o 
  -1   9   4     1412.78     1247.09    241.11 o 
   1   9   4     1567.71     1766.82    202.29 o 
   3   9   4     3755.25     3893.84    256.15 o 
   5   9   4      764.07      519.23    114.19 o 
   7   9   4      149.31      117.94    112.34 o 
   9   9   4      125.12      264.21    126.78 o 
  11   9   4     9001.16     9203.12    303.38 o 
  13   9   4     8964.06     9369.10    340.90 o 
  15   9   4     2228.13     2380.02    278.35 o 
  17   9   4       79.26      420.00    203.47 o 
  19   9   4     2159.38     2282.02    381.33 o 
  21   9   4      113.73      162.06    497.29 o 
 -22  10   4     1731.90     1808.44    748.56 o 
 -20  10   4      556.57      509.56    268.00 o 
 -18  10   4     6769.16     6628.72    514.87 o 
 -16  10   4       93.53       96.07    217.30 o 
 -14  10   4      100.64      508.30    478.73 o 
 -12  10   4     7243.31     7287.69    476.25 o 
 -10  10   4     1055.83      926.90    587.29 o 
  -8  10   4    12254.37    13114.71    563.91 o 
  -6  10   4      513.16      298.48    309.76 o 
  -4  10   4     2186.11     2476.15    295.81 o 
  -2  10   4     8853.10     8501.90    814.05 o 
   0  10   4      870.00      804.24    186.00 o 
   2  10   4     5156.11     4942.60    290.19 o 
   4  10   4    34908.81    34320.70    593.08 o 
   6  10   4     6286.43     6255.06    230.83 o 
   8  10   4      269.86      347.38    132.05 o 
  10  10   4     1331.40     1545.56    176.30 o 
  12  10   4     2695.63     2560.64    251.49 o 
  14  10   4     4233.26     4467.78    320.02 o 
  16  10   4      466.92      572.34    208.49 o 
  18  10   4       86.48      233.25    206.37 o 
  20  10   4     1552.78     2011.85    583.97 o 
  22  10   4      728.03      571.00    338.13 o 
 -21  11   4     1766.47     1726.94    692.71 o 
 -19  11   4      232.98      555.50    280.31 o 
 -17  11   4     4036.76     4341.28    453.21 o 
 -15  11   4      547.78      721.16    431.98 o 
 -13  11   4     1310.45     1520.85    308.94 o 
 -11  11   4    13777.79    14707.52    645.79 o 
  -9  11   4     2173.05     2718.79    385.23 o 
  -7  11   4     5834.91     5762.53    602.70 o 
  -5  11   4      126.94      -49.69    303.45 o 
  -3  11   4     1098.63      670.36    460.70 o 
  -1  11   4      510.45      538.10    232.74 o 
   1  11   4    12151.99    11796.74    422.18 o 
   3  11   4     1057.51     1209.68    224.29 o 
   5  11   4     5857.73     5277.59    285.57 o 
   7  11   4     3448.45     3388.68    280.49 o 
   9  11   4     6551.50     6596.31    269.05 o 
  11  11   4     3367.20     3523.96    286.84 o 
  13  11   4     6733.12     7349.57    381.44 o 
  15  11   4      426.55      458.44    211.12 o 
  17  11   4    15730.42    15924.40    573.89 o 
  19  11   4      898.47     1188.61    353.99 o 
  21  11   4     2527.38     2412.91    442.13 o 
 -20  12   4     3508.64     3666.35    464.02 o 
 -18  12   4     3115.90     2904.55    419.26 o 
 -16  12   4      836.99     1043.00    471.03 o 
 -14  12   4      704.64      639.41    259.13 o 
 -12  12   4      472.57      559.57    252.49 o 
 -10  12   4     8719.92     8747.22    697.43 o 
  -8  12   4      130.85      165.65    225.36 o 
  -6  12   4      608.12      424.68    426.02 o 
  -4  12   4     2100.80     1636.89    294.25 o 
  -2  12   4    14908.37    14836.05    616.91 o 
   0  12   4     3445.43     3531.73    378.16 o 
   2  12   4     1474.25     1362.71    229.21 o 
   4  12   4     1367.79     1129.32    191.93 o 
   6  12   4     1971.83     1935.65    220.60 o 
   8  12   4    15400.27    15117.02    480.76 o 
  10  12   4        2.80      -69.71    167.77 o 
  12  12   4      879.59      927.65    178.37 o 
  14  12   4     1928.12     2025.09    229.09 o 
  16  12   4     4736.23     4780.82    377.26 o 
  18  12   4      267.52      458.32    407.87 o 
  20  12   4      186.73      456.08    330.08 o 
 -19  13   4     2125.23     2548.27    430.89 o 
 -17  13   4       94.61     -228.96    228.96 o 
 -15  13   4      496.73      516.64    290.91 o 
 -13  13   4     2081.29     2176.16    373.48 o 
 -11  13   4    12632.34    12139.13   1129.59 o 
  -9  13   4      429.73      491.34    255.92 o 
  -7  13   4     9081.88     8061.48    921.39 o 
  -5  13   4      238.80      347.66    242.56 o 
  -3  13   4      638.50      652.82    277.00 o 
  -1  13   4     7500.27     6905.31    485.06 o 
   1  13   4      389.86      245.62    264.68 o 
   3  13   4     1496.37     1751.24    219.34 o 
   5  13   4     8713.17     8964.22    367.17 o 
   7  13   4      491.53      499.93    187.60 o 
   9  13   4     3541.61     4376.09    306.31 o 
  11  13   4        3.95      173.74    182.12 o 
  13  13   4     1119.39     1218.05    260.66 o 
  15  13   4     6029.41     6098.30    524.97 o 
  17  13   4        5.99      275.88    293.61 o 
  19  13   4     1202.65     1717.41    674.85 o 
 -18  14   4        1.97       44.56    337.07 o 
 -16  14   4     2088.14     2489.14    409.20 o 
 -14  14   4     1472.90      977.02    323.93 o 
 -12  14   4     1154.75     1138.60    332.08 o 
 -10  14   4      465.43      734.67    287.37 o 
  -8  14   4      734.66      605.06    273.08 o 
  -6  14   4      271.85     -167.35    372.79 o 
  -4  14   4      199.80     -162.58    232.15 o 
  -2  14   4       75.29      194.55    560.68 o 
   0  14   4      274.24      207.83    277.40 o 
   2  14   4     3039.79     3461.50    750.49 o 
   4  14   4      981.83      713.24    235.74 o 
   6  14   4    13564.75    12773.96    437.40 o 
   8  14   4      464.84      317.74    191.31 o 
  10  14   4      372.69      168.99    181.73 o 
  12  14   4     4109.88     4456.53    329.64 o 
  14  14   4      467.87        2.12    589.22 o 
  16  14   4     1295.03     1868.02    400.19 o 
  18  14   4      744.75      365.96    593.95 o 
 -17  15   4       67.90     -254.83    328.32 o 
 -15  15   4     1681.40     2433.75    585.54 o 
 -13  15   4     2747.84     2983.51    443.26 o 
 -11  15   4       87.60      353.56    289.93 o 
  -9  15   4      276.20      296.35    275.56 o 
  -7  15   4       62.24      599.91    297.14 o 
  -5  15   4     3817.88     4059.62    454.31 o 
  -3  15   4     1187.08     1621.94    685.00 o 
  -1  15   4       46.90       27.16    346.00 o 
   1  15   4     5450.23     5853.27    519.41 o 
   3  15   4     1467.70     1046.73    256.97 o 
   5  15   4     2211.97     2634.60    348.59 o 
   7  15   4      965.25      775.65    268.09 o 
   9  15   4       19.65      -15.55    172.62 o 
  11  15   4     1600.35     1353.68    250.82 o 
  13  15   4      366.99      268.80    364.39 o 
  15  15   4      667.18      346.38    332.68 o 
 -14  16   4      465.20     1240.38    829.46 o 
 -12  16   4      270.25      299.81    305.38 o 
 -10  16   4      581.12      172.47    417.27 o 
  -8  16   4      482.18      173.06    538.09 o 
  -6  16   4     7282.36     7970.62    597.72 o 
  -4  16   4      699.95      725.92    315.03 o 
  -2  16   4      267.27      258.50    294.88 o 
   0  16   4     3833.46     4092.56    641.93 o 
   2  16   4       43.65      -89.93    207.30 o 
   4  16   4     3069.52     3139.08    353.42 o 
   6  16   4     3601.57     3457.62    445.40 o 
   8  16   4      796.54      586.25    272.59 o 
  10  16   4     5377.19     4744.97    423.33 o 
  12  16   4      136.96      283.80    326.50 o 
  14  16   4     2752.00     2510.27    688.50 o 
 -13  17   4      557.01      376.87    899.33 o 
 -11  17   4     1959.57     1497.77    396.48 o 
  -9  17   4      566.01      202.02    302.23 o 
  -7  17   4     1004.46      900.22    970.59 o 
  -5  17   4     1227.95      715.90    529.86 o 
  -3  17   4      311.38      363.06    302.94 o 
  -1  17   4      242.05       97.70    308.27 o 
   1  17   4      270.85      -46.85    528.28 o 
   3  17   4      229.19       89.21    223.36 o 
   5  17   4       70.56     -162.46    268.77 o 
   7  17   4     3875.95     4170.06    411.03 o 
   9  17   4     2598.15     2566.08    460.23 o 
  11  17   4      616.91      776.35    394.04 o 
  13  17   4        4.26       -2.45    461.57 o 
 -10  18   4     1453.87     2064.73    436.29 o 
  -8  18   4      268.76      552.54    347.24 o 
  -6  18   4     1862.63     1767.16    395.47 o 
  -4  18   4      495.08      496.79    319.42 o 
  -2  18   4     1121.30     1642.62    398.22 o 
   0  18   4     3662.36     3913.58    580.47 o 
   2  18   4     1840.60     1892.73    443.31 o 
   4  18   4      488.31      695.19    386.88 o 
   6  18   4     2942.98     3348.60    522.42 o 
   8  18   4      403.21      777.00    404.12 o 
  10  18   4      656.52      450.99    366.19 o 
  -7  19   4      108.28     -162.43    299.82 o 
  -5  19   4     3322.35     4153.59   1207.86 o 
  -3  19   4      667.52      570.91    341.37 o 
  -1  19   4     2247.95     1647.74    444.24 o 
   1  19   4     1119.76     2375.50    479.56 o 
   3  19   4      500.54      531.11    390.06 o 
   5  19   4     2392.55     2352.23    492.19 o 
   7  19   4     1063.75     1968.16    481.20 o 
   0  20   4      813.42      923.32    434.48 o 
 -25   1   5     1024.63      909.43    300.75 o 
 -23   1   5      861.46      895.99    191.63 o 
 -21   1   5     8612.08     8158.19    363.68 o 
 -19   1   5       97.95      -14.86    129.68 o 
 -17   1   5     6616.52     7113.19    309.99 o 
 -15   1   5      112.33       32.52    116.71 o 
 -13   1   5     1199.76     1074.92    154.74 o 
 -11   1   5     6429.43     5808.09    234.34 o 
  -9   1   5      932.79      739.19    112.03 o 
  -7   1   5    10022.23    10510.76    193.21 o 
  -5   1   5    20324.46    22043.72    562.04 o 
  -3   1   5    12271.06    11681.57    262.67 o 
  -1   1   5    36194.07    36712.37   1044.66 o 
   1   1   5    21973.15    23222.58    361.46 o 
   3   1   5     3754.46     3461.71    126.24 o 
   5   1   5      293.30      374.33     61.00 o 
   7   1   5    12058.02    11188.79    418.61 o 
   9   1   5     3948.81     3796.12    343.90 o 
  11   1   5      294.06      489.22    335.67 o 
  13   1   5     5903.15     5336.18    807.05 o 
  15   1   5      303.31      579.43    305.70 o 
  17   1   5     5863.58     5796.71    473.97 o 
  19   1   5     7540.05     7404.47    650.16 o 
  21   1   5     1701.45     1535.15    262.76 o 
  23   1   5     5447.13     4734.44    817.20 o 
  25   1   5       19.22      182.72    533.54 o 
 -24   2   5       47.05      152.95    203.97 o 
 -22   2   5     1773.63     1782.82    256.94 o 
 -20   2   5     2347.88     1961.19    216.04 o 
 -18   2   5    12179.27    11848.99    381.24 o 
 -16   2   5     1762.27     1841.63    194.03 o 
 -14   2   5      409.39      421.03    129.61 o 
 -12   2   5    17698.27    15950.46    370.95 o 
 -10   2   5     1681.46     1788.39    156.86 o 
  -8   2   5        9.18       60.30     88.69 o 
  -6   2   5     9988.98    10292.89    393.87 o 
  -4   2   5    43296.45    46782.31    722.32 o 
  -2   2   5    77880.32    76255.17    870.55 o 
   0   2   5    12615.71    11968.94    341.98 o 
   2   2   5    26611.42    26584.06    348.43 o 
   4   2   5     6129.74     6205.17    161.48 o 
   6   2   5      899.97      979.51     82.26 o 
   8   2   5    19434.96    18823.58    588.86 o 
  10   2   5      241.09      284.84    209.82 o 
  12   2   5      701.89      805.81    277.88 o 
  14   2   5     3746.88     3716.75    399.48 o 
  16   2   5     3759.10     3961.58    425.15 o 
  18   2   5     1273.88     1626.94    253.84 o 
  20   2   5      546.40      601.22    214.96 o 
  22   2   5      235.45      232.98    418.85 o 
  24   2   5       24.76      426.23    314.86 o 
 -25   3   5       85.48        9.73    265.46 o 
 -23   3   5     1979.86     1930.67    245.66 o 
 -21   3   5      306.06      408.98    166.00 o 
 -19   3   5     2401.25     2732.90    238.40 o 
 -17   3   5     3600.20     3076.19    275.37 o 
 -15   3   5     3759.82     3858.81    239.70 o 
 -13   3   5       84.50       47.25    118.82 o 
 -11   3   5      316.64      257.02    130.92 o 
  -9   3   5     4620.16     4612.68    411.70 o 
  -7   3   5     2207.35     2475.61    130.25 o 
  -5   3   5    11203.37    11474.39    434.49 o 
  -3   3   5     2583.40     3053.23    175.60 o 
  -1   3   5    12999.16    13647.48    309.45 o 
   1   3   5     4002.08     4213.79    143.59 o 
   3   3   5      786.82      704.09     81.64 o 
   5   3   5       15.79      -59.99     64.22 o 
   7   3   5     3325.83     3413.24    135.44 o 
   9   3   5    11413.70    11013.62    203.19 o 
  11   3   5     4804.74     4704.71    173.41 o 
  13   3   5        8.48        9.16    159.50 o 
  15   3   5     6448.83     6006.54    444.79 o 
  17   3   5     2474.97     1945.23    260.05 o 
  19   3   5      411.35      304.10    202.10 o 
  21   3   5       99.52      421.00    437.76 o 
  23   3   5      722.68      406.89    318.23 o 
 -24   4   5      300.07      290.88    235.46 o 
 -22   4   5     5619.51     5359.20    360.91 o 
 -20   4   5       39.88       95.71    170.01 o 
 -18   4   5        5.20      132.34    128.80 o 
 -16   4   5     1997.33     1874.69    211.44 o 
 -14   4   5     2738.02     2773.41    269.98 o 
 -12   4   5     3926.58     4223.56    247.89 o 
 -10   4   5    36603.79    36500.90    853.43 o 
  -8   4   5     2044.97     2402.00    178.22 o 
  -6   4   5     1107.96      893.60     96.54 o 
  -4   4   5    57854.82    57051.19    754.37 o 
  -2   4   5    39191.22    41594.18   1234.80 o 
   0   4   5    23133.06    23091.81    322.76 o 
   2   4   5    68895.39    72164.03    810.64 o 
   4   4   5     4492.09     4446.72    149.19 o 
   6   4   5    12086.77    11700.19    229.53 o 
   8   4   5     3103.45     3221.84    143.94 o 
  10   4   5      214.51      100.56    164.42 o 
  12   4   5    11892.05    11328.87    408.43 o 
  14   4   5     7301.18     7704.91    390.44 o 
  16   4   5      606.64      816.76    244.35 o 
  18   4   5    11760.88    11465.90    473.37 o 
  20   4   5      342.96      113.44    200.99 o 
  22   4   5      350.68      409.13    299.34 o 
  24   4   5       91.79      321.34    504.30 o 
 -23   5   5      241.89      320.74    178.97 o 
 -21   5   5      115.32      265.98    160.93 o 
 -19   5   5        8.03      108.12    141.86 o 
 -17   5   5     2318.67     2563.72    229.14 o 
 -15   5   5    21641.45    20901.46    550.01 o 
 -13   5   5      410.13      196.40    124.35 o 
 -11   5   5     2007.86     2271.65    207.87 o 
  -9   5   5     1170.57     1158.56    175.42 o 
  -7   5   5    13157.89    13389.62    418.30 o 
  -5   5   5     9117.41     8912.72    277.66 o 
  -3   5   5      370.22      241.13    108.92 o 
  -1   5   5     1696.39     1441.72    146.73 o 
   1   5   5     6804.92     7034.84    244.42 o 
   3   5   5    36775.09    36582.28    516.79 o 
   5   5   5     8177.44     8788.97    209.16 o 
   7   5   5      152.33       27.13     90.73 o 
   9   5   5    20175.70    19269.92    427.16 o 
  11   5   5    11157.07    10938.50    302.29 o 
  13   5   5    24788.12    25007.40    603.54 o 
  15   5   5      490.29      861.02    218.68 o 
  17   5   5     4577.17     4796.30    463.60 o 
  19   5   5     1516.27     1934.90    279.67 o 
  21   5   5      139.59      282.35    288.71 o 
  23   5   5      361.20      414.75    313.46 o 
 -24   6   5     4458.83     3914.45    377.64 o 
 -22   6   5      640.56      455.09    201.28 o 
 -20   6   5      742.48      821.50    196.38 o 
 -18   6   5      219.33      285.73    231.66 o 
 -16   6   5      743.32      712.56    162.08 o 
 -14   6   5     5746.09     4864.99    260.70 o 
 -12   6   5       58.27       44.91    129.28 o 
 -10   6   5     4864.87     5018.62    258.64 o 
  -8   6   5     7153.89     7286.63    272.66 o 
  -6   6   5     4512.24     4330.06    164.04 o 
  -4   6   5     8795.10     8785.48    292.89 o 
  -2   6   5     8821.64     9052.85    294.34 o 
   0   6   5    20339.42    22090.06    442.69 o 
   2   6   5     1117.07     1300.64    100.08 o 
   4   6   5     2894.30     2923.63    139.25 o 
   6   6   5    13423.97    13648.04    271.03 o 
   8   6   5     3423.23     3399.84    171.08 o 
  10   6   5    14369.25    14086.46    303.15 o 
  12   6   5     5171.29     5139.33    241.48 o 
  14   6   5     8173.83     8592.96    394.15 o 
  16   6   5      100.72      408.90    196.37 o 
  18   6   5     3843.17     4265.38    351.16 o 
  20   6   5     3272.62     3411.95    595.66 o 
  22   6   5       19.52      143.25    294.64 o 
  24   6   5     1461.57     1278.07    513.58 o 
 -23   7   5      298.28       82.66    204.25 o 
 -21   7   5     4961.58     5028.48    495.29 o 
 -19   7   5     3794.05     4023.93    286.65 o 
 -17   7   5        2.91      -55.50    130.00 o 
 -15   7   5     1002.94      931.49    193.93 o 
 -13   7   5       30.85      142.25    186.53 o 
 -11   7   5      620.46      480.22    151.26 o 
  -9   7   5    10060.36    10252.28    325.23 o 
  -7   7   5      181.46      335.38    155.62 o 
  -5   7   5    37857.45    40084.36    675.06 o 
  -3   7   5     9893.59    10512.18    336.68 o 
  -1   7   5     3173.95     3267.68    255.16 o 
   1   7   5    20420.49    19202.76    632.14 o 
   3   7   5      152.47       93.68     80.42 o 
   5   7   5    57644.68    55167.27    664.30 o 
   7   7   5     4449.00     4347.65    198.80 o 
   9   7   5       11.73       91.18    133.69 o 
  11   7   5     8241.60     8306.01    308.09 o 
  13   7   5     1806.69     2218.76    256.12 o 
  15   7   5      160.57      238.59    188.25 o 
  17   7   5       43.81      171.94    186.27 o 
  19   7   5       10.80       84.30    199.00 o 
  21   7   5     1086.95      924.02    333.03 o 
  23   7   5      231.69      609.19    332.60 o 
 -22   8   5      236.69       71.64    202.07 o 
 -20   8   5       58.37       77.60    187.81 o 
 -18   8   5      818.88      707.94    208.21 o 
 -16   8   5      522.71      329.83    224.37 o 
 -14   8   5      370.15      141.60    338.47 o 
 -12   8   5     8360.33     7972.14    332.44 o 
 -10   8   5     3907.46     3874.55    240.97 o 
  -8   8   5      810.77      755.34    176.99 o 
  -6   8   5     6507.52     7544.46    417.26 o 
  -4   8   5     8754.15     7888.86    314.60 o 
  -2   8   5    28041.89    28242.03    563.60 o 
   0   8   5     2027.10     1980.53    193.26 o 
   2   8   5       88.25      278.95    141.92 o 
   4   8   5        2.98       55.54     85.96 o 
   6   8   5    15156.99    15162.60    315.91 o 
   8   8   5        0.11       -4.13    115.51 o 
  10   8   5        0.11        9.45    141.45 o 
  12   8   5     1126.07     1106.23    216.75 o 
  14   8   5       72.47     -128.68    175.54 o 
  16   8   5     1541.62     1126.85    236.31 o 
  18   8   5     1357.73     1101.38    247.93 o 
  20   8   5        1.78      240.20    297.16 o 
  22   8   5      591.56      714.25    320.55 o 
 -21   9   5      619.91      337.55    415.34 o 
 -19   9   5     3066.82     3260.72   1147.45 o 
 -17   9   5     2135.17     2137.63    347.12 o 
 -15   9   5     2183.23     2486.35    494.84 o 
 -13   9   5      369.85      362.33    401.16 o 
 -11   9   5    12275.56    12558.50    744.36 o 
  -9   9   5    12038.64    12297.53    557.03 o 
  -7   9   5      854.00     1032.65    272.46 o 
  -5   9   5    16131.49    15784.35    572.54 o 
  -3   9   5       79.07       -0.15    167.43 o 
  -1   9   5     3237.95     2691.03    229.61 o 
   1   9   5      549.55      638.21    168.65 o 
   3   9   5     6999.01     6680.78    311.00 o 
   5   9   5    12574.60    12484.31    282.41 o 
   7   9   5       98.96      180.95    122.68 o 
   9   9   5      288.70      163.89    129.40 o 
  11   9   5     1872.46     1708.15    176.99 o 
  13   9   5     1677.33     2106.48    258.72 o 
  15   9   5     7363.50     8214.59    417.65 o 
  17   9   5      428.90      551.58    224.43 o 
  19   9   5     4241.32     4387.10    720.71 o 
  21   9   5     1011.90     1559.46    388.35 o 
 -22  10   5        1.49      -12.43    265.93 o 
 -20  10   5     3501.64     3710.08    461.68 o 
 -18  10   5       68.65      378.91    252.99 o 
 -16  10   5      800.43      770.26    285.54 o 
 -14  10   5      948.40      688.09    272.03 o 
 -12  10   5     2109.68     2122.72    329.07 o 
 -10  10   5    10935.04    10431.77    538.06 o 
  -8  10   5     3901.69     3539.74    365.66 o 
  -6  10   5     1234.95     1549.34    283.34 o 
  -4  10   5     8624.29     7224.09    437.44 o 
  -2  10   5    18200.77    19155.13    785.64 o 
   0  10   5    25434.75    25106.39    576.72 o 
   2  10   5      429.37      356.22    173.56 o 
   4  10   5      431.97      413.10    155.96 o 
   6  10   5    14494.20    14006.67    523.36 o 
   8  10   5     5432.07     5556.45    240.36 o 
  10  10   5     3330.79     3593.52    219.45 o 
  12  10   5       95.99      102.06    158.00 o 
  14  10   5      713.18      372.93    199.53 o 
  16  10   5     5129.04     5293.89    619.70 o 
  18  10   5       46.96       59.14    213.04 o 
  20  10   5       62.48      476.78    328.62 o 
 -21  11   5     2437.48     2165.59    401.61 o 
 -19  11   5      207.51      477.42    436.36 o 
 -17  11   5     2717.56     2852.43    442.48 o 
 -15  11   5      566.78       42.52    495.02 o 
 -13  11   5      736.76      394.66    247.38 o 
 -11  11   5     6581.10     6025.38    469.21 o 
  -9  11   5    16471.07    15990.27    669.12 o 
  -7  11   5     3173.69     2875.85    354.62 o 
  -5  11   5     2086.02     2566.94    346.70 o 
  -3  11   5     1405.69     1671.71    305.48 o 
  -1  11   5     3044.59     3007.44    270.85 o 
   1  11   5    12774.27    12213.90    432.70 o 
   3  11   5     2955.40     3315.48    277.57 o 
   5  11   5        3.02      -56.66    174.14 o 
   7  11   5      351.87      452.34    175.27 o 
   9  11   5     7160.57     7147.86    440.12 o 
  11  11   5      193.30      292.28    145.77 o 
  13  11   5     2211.51     2207.60    580.92 o 
  15  11   5      158.34      438.64    208.61 o 
  17  11   5      951.07      956.98    341.70 o 
  19  11   5       48.34      361.38    245.43 o 
 -20  12   5      593.46      886.85    349.72 o 
 -18  12   5     1423.98     2017.02    916.66 o 
 -16  12   5     8438.61     7674.75    812.48 o 
 -14  12   5     3393.92     4551.89    471.17 o 
 -12  12   5     5338.85     5425.13    481.66 o 
 -10  12   5     2797.82     3345.24    448.61 o 
  -8  12   5     3055.77     3374.61    448.61 o 
  -6  12   5     1386.45     1757.35    317.43 o 
  -4  12   5      107.90      245.08    241.55 o 
  -2  12   5      583.60      677.24    256.93 o 
   0  12   5     5834.67     6324.94    353.35 o 
   2  12   5      445.59      358.00    194.80 o 
   4  12   5     8336.61     8496.44    465.24 o 
   6  12   5       84.86      150.88    158.21 o 
   8  12   5     5718.67     6164.32    329.55 o 
  10  12   5      311.85      828.63    205.46 o 
  12  12   5     1449.89     1205.94    262.77 o 
  14  12   5     1803.00     2791.77    410.57 o 
  16  12   5     3624.75     3773.63    864.66 o 
  18  12   5     1499.19     2027.70    405.52 o 
 -19  13   5      377.05     -154.68    285.72 o 
 -17  13   5       82.55       43.64    253.77 o 
 -15  13   5     9536.18     9947.94    647.10 o 
 -13  13   5      725.45      121.28    450.19 o 
 -11  13   5      544.99      489.57    266.09 o 
  -9  13   5     9427.51     9513.40    586.76 o 
  -7  13   5     7155.88     7781.17    528.22 o 
  -5  13   5     7011.66     6566.49    673.09 o 
  -3  13   5      243.03      228.74    245.58 o 
  -1  13   5        4.52      -62.53    230.25 o 
   1  13   5     8149.50     8336.99    414.62 o 
   3  13   5    11634.54    11061.37    390.96 o 
   5  13   5      278.76      286.10    172.67 o 
   7  13   5        0.56      -63.84    166.30 o 
   9  13   5     2309.73     2825.40    295.45 o 
  11  13   5       13.88       73.24    212.91 o 
  13  13   5        1.16      -23.39    235.93 o 
  15  13   5     1210.85      769.29    312.16 o 
  17  13   5       93.29     -159.40    395.03 o 
 -18  14   5      258.76      163.72    357.91 o 
 -16  14   5       62.48      153.42    281.53 o 
 -14  14   5     4727.25     4832.38    523.19 o 
 -12  14   5       11.29     -162.10    534.59 o 
 -10  14   5     2055.22     2245.31    373.62 o 
  -8  14   5     4362.95     3604.80    695.16 o 
  -6  14   5       21.25     -273.86    273.86 o 
  -4  14   5      925.57     1033.45    307.04 o 
  -2  14   5      113.53       90.50    250.71 o 
   0  14   5      542.08      313.46    349.51 o 
   2  14   5     1081.86     1211.01    332.78 o 
   4  14   5     1161.21     1028.58    204.34 o 
   6  14   5     3856.98     3487.61    289.52 o 
   8  14   5     4942.99     4624.84    327.10 o 
  10  14   5        3.25        4.70    205.33 o 
  12  14   5     1651.26     1359.36    285.24 o 
  14  14   5       37.68     -256.80    256.80 o 
  16  14   5     3996.20     3982.62    522.72 o 
 -15  15   5       23.20      140.74    295.35 o 
 -13  15   5      163.46      106.50    280.75 o 
 -11  15   5      193.16      521.91    633.35 o 
  -9  15   5      146.75       22.31    248.95 o 
  -7  15   5     7010.45     6744.42    540.47 o 
  -5  15   5      876.38      692.50    478.03 o 
  -3  15   5     1160.29     1293.31    624.24 o 
  -1  15   5      604.21     1199.38    338.85 o 
   1  15   5     1022.19     1055.07    361.06 o 
   3  15   5     3105.49     2816.58    326.18 o 
   5  15   5     3338.53     3383.38    616.78 o 
   7  15   5     3523.28     3199.47    297.53 o 
   9  15   5       97.07      154.47    190.25 o 
  11  15   5     2423.58     3307.34    361.10 o 
  13  15   5       85.78     -268.14    268.14 o 
  15  15   5       41.40     -170.60    297.82 o 
 -14  16   5        2.80     -275.41    307.31 o 
 -12  16   5      813.85      741.15    337.12 o 
 -10  16   5       45.74     -157.40    514.10 o 
  -8  16   5        0.14     -252.58    252.58 o 
  -6  16   5       26.14      107.10    275.50 o 
  -4  16   5       10.73      281.36    285.57 o 
  -2  16   5     1250.77     1452.32    367.98 o 
   0  16   5        7.49      447.42    830.69 o 
   2  16   5      240.18      579.78    239.27 o 
   4  16   5       48.04      364.47    237.38 o 
   6  16   5     1628.53     1408.42    305.08 o 
   8  16   5       16.53      -35.56    240.05 o 
  10  16   5      593.18      560.54    223.45 o 
  12  16   5     1126.76      985.51    291.67 o 
  14  16   5        6.42     -243.42    294.84 o 
 -13  17   5     2574.15     2408.02   1101.92 o 
 -11  17   5       10.72      290.88    423.40 o 
  -9  17   5      117.52      304.72    306.99 o 
  -7  17   5     5675.21     5494.83    562.30 o 
  -5  17   5      114.36     -256.59    256.59 o 
  -3  17   5     1741.37     2306.49    427.98 o 
  -1  17   5     1499.11     1456.02    396.20 o 
   1  17   5        4.49      313.71    326.81 o 
   3  17   5     5109.22     4952.39    419.41 o 
   5  17   5     1263.83     1430.67    306.68 o 
   7  17   5     1326.58      843.18    460.98 o 
   9  17   5     5674.63     5127.63    456.65 o 
  11  17   5      283.86      104.67    346.49 o 
 -10  18   5     1225.98     1172.74    410.96 o 
  -8  18   5       11.30     -100.20    294.76 o 
  -6  18   5     1140.25     1190.47    389.36 o 
  -4  18   5      893.63     1211.36    395.07 o 
  -2  18   5     2745.13     2768.60    470.12 o 
   0  18   5      786.08      867.55    367.21 o 
   2  18   5     2742.04     3247.81    378.30 o 
   4  18   5      485.88      687.85    325.90 o 
   6  18   5      708.99      207.21    267.46 o 
   8  18   5     1607.01     2139.96    464.61 o 
  10  18   5     1135.13     1528.32    431.68 o 
  -5  19   5     3084.38     3449.66    544.14 o 
  -3  19   5       29.41      121.04    503.77 o 
  -1  19   5        9.81      292.28    432.85 o 
   1  19   5     1605.33     1852.29    455.44 o 
   3  19   5      171.79     -171.32    333.31 o 
   5  19   5      279.41     -133.31    347.06 o 
 -24   0   6        9.31     -122.15    223.48 o 
 -22   0   6       52.95      241.70    226.46 o 
 -20   0   6    19347.58    17765.05    688.08 o 
 -18   0   6     3490.67     3841.61    372.45 o 
 -16   0   6    15005.70    16216.24    633.17 o 
 -14   0   6    22132.55    20785.43    673.27 o 
 -12   0   6     9598.27     9999.50    437.17 o 
 -10   0   6     2764.16     2754.25    259.27 o 
  -8   0   6     1430.50     1780.37    136.17 o 
  -6   0   6     1891.23     1804.18    150.37 o 
  -4   0   6    27806.58    25535.23    814.23 o 
  -2   0   6     4392.14     4718.67    341.80 o 
   0   0   6     2280.08     1419.38    204.87 o 
   2   0   6       87.21       59.22     98.06 o 
   4   0   6     8744.84     9717.21    282.46 o 
   6   0   6    17241.80    14986.51    644.90 o 
   8   0   6    11991.07    11532.97    632.47 o 
  10   0   6    31429.87    31094.74   1143.07 o 
  12   0   6    13560.58    13631.40    825.43 o 
  14   0   6     2469.78     2098.43    517.25 o 
  16   0   6     4251.33     4188.81    653.83 o 
  18   0   6     6310.98     6011.98    744.54 o 
  20   0   6      744.05     1217.66    470.68 o 
  22   0   6       35.84      104.36    385.93 o 
  24   0   6      381.66      634.57    475.23 o 
 -25   1   6      143.75       17.84    204.71 o 
 -23   1   6       87.11      322.82    167.23 o 
 -21   1   6        2.59      128.70    145.90 o 
 -19   1   6     7636.63     6816.31    331.27 o 
 -17   1   6     3587.13     3152.41    245.40 o 
 -15   1   6    12067.43    11506.38    354.95 o 
 -13   1   6      650.19      611.78    137.10 o 
 -11   1   6       53.80      -70.74     99.20 o 
  -9   1   6      857.91      917.15     98.41 o 
  -7   1   6       30.78      127.80     63.42 o 
  -5   1   6     2368.01     2689.39    153.94 o 
  -3   1   6     1519.54     1852.83    137.34 o 
  -1   1   6      295.64      302.55    110.69 o 
   1   1   6      122.86       10.26     97.10 o 
   3   1   6     4577.46     4739.89    188.54 o 
   5   1   6      221.29      208.14     75.67 o 
   7   1   6     2029.20     2069.91    130.92 o 
   9   1   6     4022.17     4394.10    346.84 o 
  11   1   6      421.53      248.48    250.24 o 
  13   1   6     2323.71     2540.76    536.69 o 
  15   1   6     7541.71     6423.64    506.39 o 
  17   1   6     1446.18     1630.43    366.53 o 
  19   1   6     2371.46     3104.29    436.74 o 
  21   1   6       22.24     -177.23    177.23 o 
  23   1   6     3384.62     3381.74    516.73 o 
 -24   2   6     1783.13     1839.54    246.10 o 
 -22   2   6       54.86      -83.47    181.13 o 
 -20   2   6      422.84      561.61    161.53 o 
 -18   2   6     1839.24     1954.57    214.53 o 
 -16   2   6     5803.19     5925.49    291.72 o 
 -14   2   6       52.05       64.90    120.19 o 
 -12   2   6       40.39       27.05    100.71 o 
 -10   2   6     3327.33     2792.88    209.45 o 
  -8   2   6        7.68      -68.34     68.34 o 
  -6   2   6    17264.37    17705.89    370.75 o 
  -4   2   6    10906.50    10364.62    417.11 o 
  -2   2   6     8158.88     8318.20    319.23 o 
   0   2   6     7090.18     8326.44    240.03 o 
   2   2   6      127.74       45.99    100.99 o 
   4   2   6    20543.47    20168.62    310.68 o 
   6   2   6     3737.44     4220.51    238.54 o 
   8   2   6     1361.28     1466.20    140.23 o 
  10   2   6     3148.19     2749.07    332.86 o 
  12   2   6        2.36     -101.18    245.06 o 
  14   2   6      698.59      556.16    302.62 o 
  16   2   6     2997.85     2760.99    405.68 o 
  18   2   6     1477.62     1457.23    257.13 o 
  20   2   6      387.23      255.12    210.98 o 
  22   2   6      688.08      -29.68    278.97 o 
  24   2   6      852.31      511.93    337.15 o 
 -23   3   6      421.81      429.12    182.00 o 
 -21   3   6      974.40     1097.10    196.38 o 
 -19   3   6     7490.95     7675.75    407.29 o 
 -17   3   6     3792.48     3531.17    618.93 o 
 -15   3   6    11351.00    11264.73    468.72 o 
 -13   3   6      262.19      390.00    127.64 o 
 -11   3   6     4763.04     5477.00    399.63 o 
  -9   3   6     5783.24     5230.69    250.28 o 
  -7   3   6     7151.34     8120.51    280.14 o 
  -5   3   6    26539.39    25267.50    457.61 o 
  -3   3   6      995.66      983.75    262.48 o 
  -1   3   6     2187.75     2159.30    250.29 o 
   1   3   6    11674.86    11040.21    234.43 o 
   3   3   6    16103.64    17355.78    273.58 o 
   5   3   6    19369.09    18988.62    284.79 o 
   7   3   6     1664.26     1765.41    109.15 o 
   9   3   6        8.25      -68.77     68.77 o 
  11   3   6    10661.73    11992.27    425.29 o 
  13   3   6      161.24      -22.93    173.76 o 
  15   3   6       44.74       -8.68    205.19 o 
  17   3   6     7428.99     7364.30    528.74 o 
  19   3   6      735.40      965.07    242.26 o 
  21   3   6      852.54     1315.81    283.36 o 
  23   3   6      164.99      535.23    336.67 o 
 -24   4   6     1018.81      746.62    204.93 o 
 -22   4   6     1292.19     1440.93    220.31 o 
 -20   4   6      779.96      815.31    185.56 o 
 -18   4   6      254.53      249.24    140.17 o 
 -16   4   6       94.20      210.66    133.65 o 
 -14   4   6        2.22       72.90    117.44 o 
 -12   4   6      131.44       57.45    128.34 o 
 -10   4   6       34.38       26.23    111.30 o 
  -8   4   6       37.58      -82.12     82.12 o 
  -6   4   6     5186.57     5827.13    242.51 o 
  -4   4   6       19.43       58.81     98.77 o 
  -2   4   6    11042.61    11251.73    307.23 o 
   0   4   6    15558.11    15521.61    276.38 o 
   2   4   6    47304.20    48464.23    562.16 o 
   4   4   6     8661.60     8616.42    204.51 o 
   6   4   6    11316.97    11226.24    234.60 o 
   8   4   6     6223.90     6190.84    210.24 o 
  10   4   6     8581.91     8764.84    309.48 o 
  12   4   6     4187.99     4064.94    302.68 o 
  14   4   6     1392.92     1168.80    226.27 o 
  16   4   6     6324.42     6579.03   1114.78 o 
  18   4   6     6705.50     7385.36    421.39 o 
  20   4   6     3967.93     4087.98    377.40 o 
  22   4   6     1122.25     1485.47    381.66 o 
  24   4   6      103.00      506.65    352.12 o 
 -23   5   6      654.10      710.04    199.46 o 
 -21   5   6      314.47      295.27    167.02 o 
 -19   5   6      138.14      254.76    152.36 o 
 -17   5   6      970.45      739.66    211.19 o 
 -15   5   6      637.62      702.47    155.17 o 
 -13   5   6     4580.58     4671.36    287.23 o 
 -11   5   6     3666.67     3608.21    290.15 o 
  -9   5   6       53.13      -74.05    115.02 o 
  -7   5   6    24013.46    24028.60    393.42 o 
  -5   5   6     3547.15     3543.67    210.20 o 
  -3   5   6     1221.75     1135.84    148.60 o 
  -1   5   6    12161.23    11359.45    271.64 o 
   1   5   6      128.31      143.25     84.29 o 
   3   5   6      744.43      659.51    107.00 o 
   5   5   6     5177.73     5239.12    179.66 o 
   7   5   6      581.85      588.82    110.08 o 
   9   5   6     2351.56     2361.03    202.83 o 
  11   5   6     5435.34     5691.56    321.29 o 
  13   5   6      319.18      213.12    179.44 o 
  15   5   6     1211.46     1111.29    228.21 o 
  17   5   6     1532.03     1641.95    389.81 o 
  19   5   6      284.69       33.31    198.38 o 
  21   5   6     1024.90      907.60    558.46 o 
  23   5   6     2456.56     2221.94    433.99 o 
 -24   6   6      345.92      742.55    287.41 o 
 -22   6   6      176.41      238.63    199.55 o 
 -20   6   6     2163.80     2209.37    236.08 o 
 -18   6   6     1236.95     1106.71    244.92 o 
 -16   6   6       90.55      300.04    168.96 o 
 -14   6   6      729.22      846.15    183.14 o 
 -12   6   6      427.46      298.58    142.68 o 
 -10   6   6     1753.48     1812.47    187.37 o 
  -8   6   6    25890.49    26198.80    506.43 o 
  -6   6   6     1012.72     1346.77    199.48 o 
  -4   6   6    11830.44    11809.43    351.25 o 
  -2   6   6     3403.34     4059.12    223.59 o 
   0   6   6     2442.00     2110.13    183.78 o 
   2   6   6      242.07      301.61     88.79 o 
   4   6   6    23037.03    23476.90    466.67 o 
   6   6   6     2198.60     2449.99    152.86 o 
   8   6   6    13619.77    13806.59    294.37 o 
  10   6   6     6839.22     6932.64    281.66 o 
  12   6   6      535.11      331.33    190.13 o 
  14   6   6     2773.97     3004.43    462.41 o 
  16   6   6     2026.91     2407.42    291.68 o 
  18   6   6        3.86     -180.60    180.60 o 
  20   6   6      957.86     1156.32    265.53 o 
  22   6   6      196.17      269.44    607.61 o 
 -23   7   6       55.70      189.90    273.45 o 
 -21   7   6     1099.78     1294.32    261.59 o 
 -19   7   6     1079.36     1205.75    302.29 o 
 -17   7   6     7192.14     6672.03   1180.89 o 
 -15   7   6       84.08       91.73    198.35 o 
 -13   7   6      126.61       57.14    143.90 o 
 -11   7   6       54.22      213.30    133.89 o 
  -9   7   6      390.81      648.81    141.24 o 
  -7   7   6     1686.64     1948.68    156.38 o 
  -5   7   6     7695.89     8297.24    322.75 o 
  -3   7   6     3545.38     3307.58    229.08 o 
  -1   7   6      283.89      212.98    132.31 o 
   1   7   6     1641.63     1304.18    171.05 o 
   3   7   6      308.57      265.10     96.75 o 
   5   7   6     9868.93    10261.55    248.10 o 
   7   7   6    18325.15    18385.97    343.64 o 
   9   7   6      109.87       22.53    116.53 o 
  11   7   6      124.31       64.69    146.08 o 
  13   7   6    15221.62    14819.29    493.77 o 
  15   7   6      172.93      152.04    192.57 o 
  17   7   6     2326.01     2921.80    314.74 o 
  19   7   6     1465.73     1074.50    337.95 o 
  21   7   6      469.83      253.83    333.05 o 
 -22   8   6      496.31      378.01    279.29 o 
 -20   8   6     3169.03     3658.83    443.51 o 
 -18   8   6       34.43     -213.56    213.56 o 
 -16   8   6     2536.34     2839.15    587.29 o 
 -14   8   6      177.77      148.61    215.69 o 
 -12   8   6      345.18       99.93    259.68 o 
 -10   8   6     6036.91     6473.46    483.46 o 
  -8   8   6    11133.28    10843.94    513.62 o 
  -6   8   6     1850.52     1717.37    204.16 o 
  -4   8   6     4287.88     4139.07    264.04 o 
  -2   8   6     1055.05     1268.77    184.91 o 
   0   8   6      594.29      310.99    154.06 o 
   2   8   6     9491.76    10620.62    493.55 o 
   4   8   6    12617.59    12392.95    267.09 o 
   6   8   6    16177.80    16970.65    525.62 o 
   8   8   6    23146.92    22743.04    408.51 o 
  10   8   6    10502.98    11273.46    357.52 o 
  12   8   6    11488.99    12033.09    446.87 o 
  14   8   6      758.34      854.44    402.25 o 
  16   8   6     2925.96     3147.09    319.34 o 
  18   8   6     6791.48     6879.37    429.41 o 
  20   8   6        3.00       34.46    221.68 o 
  22   8   6     1713.22     1622.20    406.25 o 
 -21   9   6      100.11      172.32    342.15 o 
 -19   9   6     1916.10     1128.07    305.88 o 
 -17   9   6     4210.73     4780.73    468.62 o 
 -15   9   6      710.96      369.74    233.54 o 
 -13   9   6     1773.29     1827.10    315.86 o 
 -11   9   6      604.54      640.90    239.46 o 
  -9   9   6     1493.20     1496.08    297.15 o 
  -7   9   6    10102.75     9452.51    489.55 o 
  -5   9   6    14738.44    15258.18    451.96 o 
  -3   9   6    11667.35    11839.00    401.47 o 
  -1   9   6        1.67     -139.64    139.64 o 
   1   9   6        0.17     -141.28    141.28 o 
   3   9   6     1595.40     1520.67    209.68 o 
   5   9   6      135.95       54.80    155.79 o 
   7   9   6       19.96       80.10    119.53 o 
   9   9   6    11302.37    11614.39    313.90 o 
  11   9   6     1660.04     2079.93    208.56 o 
  13   9   6      448.31      218.73    242.22 o 
  15   9   6     4405.04     4276.05    344.65 o 
  17   9   6      564.62      261.17    206.72 o 
  19   9   6      342.01      519.54    254.86 o 
  21   9   6        7.50      350.73    340.14 o 
 -20  10   6      136.12      290.15    285.80 o 
 -18  10   6     4514.14     4971.44    506.05 o 
 -16  10   6      250.79      -14.42    246.19 o 
 -14  10   6      290.33      223.72    242.36 o 
 -12  10   6     3937.28     4750.00    591.85 o 
 -10  10   6     1355.20      630.98    591.32 o 
  -8  10   6    13687.82    13983.66    606.22 o 
  -6  10   6     8588.20     8441.03    631.60 o 
  -4  10   6     5768.78     5449.99    314.09 o 
  -2  10   6    14427.34    14494.12    455.41 o 
   0  10   6     1681.97     1760.74    225.99 o 
   2  10   6      572.83      591.54    187.27 o 
   4  10   6     7991.09     7987.53    340.23 o 
   6  10   6     4626.54     4656.57    347.75 o 
   8  10   6     5955.20     6781.94    317.08 o 
  10  10   6      236.64      368.58    163.96 o 
  12  10   6        6.98     -158.73    158.73 o 
  14  10   6     1216.55     1156.86    242.88 o 
  16  10   6     4180.44     5522.45    401.58 o 
  18  10   6      526.79      541.91    240.81 o 
  20  10   6      356.21      394.69    260.95 o 
 -19  11   6      681.39      561.99    298.73 o 
 -17  11   6       53.54     -122.49    217.52 o 
 -15  11   6     8095.92     7109.67    689.03 o 
 -13  11   6       65.92      275.65    248.73 o 
 -11  11   6      935.15      652.34    247.72 o 
  -9  11   6     1575.34     1130.91    286.58 o 
  -7  11   6      461.85      950.19    271.46 o 
  -5  11   6     1547.44     1797.20    296.17 o 
  -3  11   6     1142.06     1058.68    277.52 o 
  -1  11   6       40.11        5.65    166.60 o 
   1  11   6       44.69     -159.94    159.94 o 
   3  11   6     9743.31     9358.77    528.97 o 
   5  11   6     2132.21     2139.24    226.89 o 
   7  11   6     6549.46     6561.87    324.90 o 
   9  11   6        3.71      -56.90    160.57 o 
  11  11   6     1104.10      640.25    232.62 o 
  13  11   6    10809.53    10506.92    620.41 o 
  15  11   6     1229.68      970.05    310.76 o 
  17  11   6    12124.43    13337.69   1755.58 o 
  19  11   6      403.41      645.49    420.07 o 
 -18  12   6     1509.61     1976.92    397.42 o 
 -16  12   6      843.82      687.53    298.49 o 
 -14  12   6     1303.82     1824.98    357.03 o 
 -12  12   6     5649.21     5786.54    507.41 o 
 -10  12   6     4415.26     4755.05    464.15 o 
  -8  12   6     1311.93     1164.03    284.19 o 
  -6  12   6      529.93       70.34    241.99 o 
  -4  12   6    14929.80    14988.37   1612.35 o 
  -2  12   6     7198.38     6930.45    406.89 o 
   0  12   6     6545.00     6444.98    396.41 o 
   2  12   6       90.20     -160.49    160.49 o 
   4  12   6     4227.35     4258.15    281.69 o 
   6  12   6     5633.37     5460.36    310.10 o 
   8  12   6     1077.26     1136.70    212.34 o 
  10  12   6        7.23      184.82    174.38 o 
  12  12   6      596.24      521.08    285.18 o 
  14  12   6      256.91     -213.00    247.95 o 
  16  12   6     1113.00      300.45    403.96 o 
  18  12   6       11.42     -299.25    299.25 o 
 -17  13   6     3193.16     3216.30    475.03 o 
 -15  13   6      431.03      665.75    308.32 o 
 -13  13   6     1939.64     1933.37    675.37 o 
 -11  13   6     1176.22      831.06    345.65 o 
  -9  13   6      430.52      926.92    300.13 o 
  -7  13   6     1826.78     2177.29    353.31 o 
  -5  13   6      842.41     1033.42    287.43 o 
  -3  13   6       64.64      472.29    235.75 o 
  -1  13   6      429.89       69.07    236.02 o 
   1  13   6     1176.81      718.44    211.99 o 
   3  13   6     3841.64     3727.55    279.70 o 
   5  13   6      847.16      899.83    198.75 o 
   7  13   6      393.19      143.54    191.58 o 
   9  13   6     2429.02     2628.63    270.96 o 
  11  13   6      417.32      373.21    228.11 o 
  13  13   6       55.52      256.33    277.13 o 
  15  13   6     4676.98     5625.12    551.92 o 
  17  13   6      717.20      259.12    342.45 o 
 -16  14   6     1274.11      941.13    475.23 o 
 -14  14   6     2246.63     2360.15    651.38 o 
 -12  14   6      208.14      379.00    476.45 o 
 -10  14   6     4523.93     5554.82    524.05 o 
  -8  14   6      807.35      619.60    277.27 o 
  -6  14   6       40.71      210.52    249.86 o 
  -4  14   6     1053.39      764.89    281.76 o 
  -2  14   6      675.49      615.31    267.11 o 
   0  14   6      189.63      471.85    284.42 o 
   2  14   6     1224.16     1089.21    240.48 o 
   4  14   6      188.17       25.26    162.74 o 
   6  14   6     2818.94     2908.21    284.97 o 
   8  14   6      716.95      774.03    210.61 o 
  10  14   6      110.03      473.76    241.64 o 
  12  14   6     1154.72     1315.19    622.84 o 
  14  14   6      254.04      159.42    499.22 o 
  16  14   6      672.26       54.95    338.10 o 
 -15  15   6     2485.20     3169.40   1401.17 o 
 -13  15   6      642.19      858.30    337.46 o 
 -11  15   6     2072.18     1690.00    483.63 o 
  -9  15   6     7574.62     7454.87    886.37 o 
  -7  15   6     1425.87     1469.81    338.28 o 
  -5  15   6     7702.96     7469.91    568.76 o 
  -3  15   6     3969.59     3893.07    460.62 o 
  -1  15   6     1226.49      824.80    381.90 o 
   1  15   6     1510.56     1603.12    365.33 o 
   3  15   6      319.68      444.77    195.77 o 
   5  15   6     2485.47     2567.92    277.65 o 
   7  15   6      659.46      463.77    222.79 o 
   9  15   6       69.90      -11.20    241.22 o 
  11  15   6      522.49      633.27    267.49 o 
  13  15   6       69.17      217.68    442.83 o 
  15  15   6       26.31      -69.43    320.87 o 
 -14  16   6     1204.24      822.20    373.41 o 
 -12  16   6      488.15      464.90    480.13 o 
 -10  16   6     1657.22     1652.91    398.22 o 
  -8  16   6     2312.96     2442.65    424.87 o 
  -6  16   6      495.81      588.58    315.94 o 
  -4  16   6     3493.89     3282.75    462.29 o 
  -2  16   6     2746.86     3407.97    448.16 o 
   0  16   6      390.86       85.55    280.90 o 
   2  16   6     4831.17     3807.19    365.13 o 
   4  16   6     2139.12     2168.43    337.04 o 
   6  16   6     1274.38     1152.97    231.70 o 
   8  16   6        9.84     -150.08    192.48 o 
  10  16   6     4365.26     4751.03    588.51 o 
  12  16   6     1096.10     1019.20    363.91 o 
 -11  17   6       66.69       69.70    355.63 o 
  -9  17   6     1173.96      768.67    366.28 o 
  -7  17   6     1080.70     1247.37    645.78 o 
  -5  17   6      495.47      757.44    925.07 o 
  -3  17   6       19.52     -268.62    366.14 o 
  -1  17   6      397.22      144.45    304.46 o 
   1  17   6     1138.57     1231.95    378.80 o 
   3  17   6      214.42      240.85    262.30 o 
   5  17   6        4.02      -77.60    226.61 o 
   7  17   6      451.53      560.20    279.41 o 
   9  17   6        0.29     -155.34    255.69 o 
  11  17   6      377.53       66.82    535.46 o 
  -8  18   6       74.05      249.26    411.49 o 
  -6  18   6     3739.79     3799.46    524.10 o 
  -4  18   6     3105.65     3441.76    512.63 o 
  -2  18   6      294.46      247.90    333.92 o 
   0  18   6     1444.06     1161.23    396.74 o 
   2  18   6       17.16       92.07    234.15 o 
   4  18   6      955.18      776.15    283.33 o 
   6  18   6       90.36     -100.21    263.07 o 
   8  18   6      281.27      241.95    289.09 o 
  -3  19   6      219.68      456.18    359.08 o 
  -1  19   6      736.92     1328.90    665.74 o 
   1  19   6       76.47     -161.18    237.35 o 
   3  19   6      315.00      834.63    302.46 o 
 -23   1   7      346.11      444.20    191.42 o 
 -21   1   7     3003.71     3280.00    280.77 o 
 -19   1   7      306.88      153.36    142.74 o 
 -17   1   7     2589.73     2270.59    237.68 o 
 -15   1   7      162.31       72.09    124.82 o 
 -13   1   7     3759.44     3700.35    235.24 o 
 -11   1   7     1907.06     1794.83    199.37 o 
  -9   1   7      214.89      119.33     73.14 o 
  -7   1   7     4049.65     3426.74    144.71 o 
  -5   1   7     3864.16     4276.89    201.50 o 
  -3   1   7    12961.43    12606.50    544.91 o 
  -1   1   7      831.84     1261.97    161.69 o 
   1   1   7     1942.38     2239.78    147.49 o 
   3   1   7    27609.04    28296.31    611.39 o 
   5   1   7     5366.23     5782.21    200.48 o 
   7   1   7     6788.92     6303.93    173.97 o 
   9   1   7     3998.80     4008.02    545.09 o 
  11   1   7     5409.72     5201.72    422.08 o 
  13   1   7     6658.57     6825.40    492.97 o 
  15   1   7     1289.53     1898.05    435.48 o 
  17   1   7     5154.25     4337.03    839.44 o 
  19   1   7     4040.25     4722.78    996.68 o 
  21   1   7       29.65      489.47    229.38 o 
  23   1   7      153.18      431.41    335.79 o 
 -24   2   7      691.85      755.97    200.69 o 
 -22   2   7     2318.42     2771.88    312.73 o 
 -20   2   7      209.03      296.69    156.32 o 
 -18   2   7     7462.58     7702.56    348.15 o 
 -16   2   7     1215.25     1759.67    318.30 o 
 -14   2   7     9189.54     8773.54    327.58 o 
 -12   2   7    12779.22    12620.27    492.48 o 
 -10   2   7     4073.68     3825.39    322.28 o 
  -8   2   7     4515.99     4434.30    214.60 o 
  -6   2   7    24292.95    25598.56    476.49 o 
  -4   2   7      138.19      323.80    104.91 o 
  -2   2   7    10157.60     9879.57    286.19 o 
   0   2   7     1937.43     2091.53    154.90 o 
   2   2   7     1342.27     1950.86    126.62 o 
   4   2   7     7089.75     7061.32    197.88 o 
   6   2   7      218.96      219.24     81.26 o 
   8   2   7     2800.80     2851.37    257.21 o 
  10   2   7     3512.70     3318.94    369.64 o 
  12   2   7     4142.25     4517.88    415.30 o 
  14   2   7     1844.59     2184.42    417.62 o 
  16   2   7     2234.61     1249.71    745.76 o 
  18   2   7     4769.54     4632.95    374.64 o 
  20   2   7        1.92       70.06    204.33 o 
  22   2   7     2472.67     2372.45    329.58 o 
 -23   3   7     1449.22     1490.72    290.42 o 
 -21   3   7     1152.81     1663.76    363.14 o 
 -19   3   7     1286.53     1224.99    226.04 o 
 -17   3   7     1104.78      878.72    173.92 o 
 -15   3   7      429.37      482.43    144.92 o 
 -13   3   7     2312.38     2138.47    243.72 o 
 -11   3   7      807.24      687.12    217.34 o 
  -9   3   7     1115.16     1297.93    152.90 o 
  -7   3   7     1061.56      974.11    163.15 o 
  -5   3   7      124.66      174.62    103.05 o 
  -3   3   7       48.97      -82.10    120.51 o 
  -1   3   7     5887.25     5567.32    228.34 o 
   1   3   7     1786.48     1799.32    126.41 o 
   3   3   7      827.83     1020.91    103.11 o 
   5   3   7     8616.97     8497.70    231.35 o 
   7   3   7      954.60     1264.75    176.80 o 
   9   3   7     8825.60     8955.38    265.66 o 
  11   3   7      205.26      266.56    180.29 o 
  13   3   7       53.37      310.63    224.35 o 
  15   3   7     5185.37     6233.12    378.99 o 
  17   3   7        1.37       27.85    196.83 o 
  19   3   7       61.40     -131.01    194.34 o 
  21   3   7     1492.84     1675.83    317.94 o 
  23   3   7      707.66      212.99    343.38 o 
 -24   4   7      105.73      391.72    190.99 o 
 -22   4   7      201.84      208.95    172.41 o 
 -20   4   7     8788.14     9206.73    404.16 o 
 -18   4   7       19.86      -33.54    131.27 o 
 -16   4   7     3876.40     3754.01    355.64 o 
 -14   4   7     4580.82     4942.39    308.76 o 
 -12   4   7      561.23      320.85    176.03 o 
 -10   4   7     3643.79     3931.19    311.16 o 
  -8   4   7      400.61      338.32    130.14 o 
  -6   4   7      953.20     1066.21    157.03 o 
  -4   4   7    37802.46    39830.45    649.80 o 
  -2   4   7    11513.09    11592.76    338.91 o 
   0   4   7     8393.55     9373.77    232.90 o 
   2   4   7    21871.41    21179.41    355.34 o 
   4   4   7       49.19      -20.77     81.80 o 
   6   4   7    11630.35    11027.77    378.10 o 
   8   4   7    11757.29    11009.31    283.03 o 
  10   4   7       49.95     -159.20    159.20 o 
  12   4   7    13278.60    13090.83    514.95 o 
  14   4   7       31.36       78.50    187.44 o 
  16   4   7      732.38     1146.83    244.25 o 
  18   4   7      987.26     1447.05    266.52 o 
  20   4   7     2297.82     1962.18    299.40 o 
  22   4   7     2391.83     2141.33    328.67 o 
 -23   5   7     1621.29     1798.66    303.02 o 
 -21   5   7       13.62       11.30    183.56 o 
 -19   5   7     1040.30     1036.84    214.68 o 
 -17   5   7    11883.92    12341.61    462.17 o 
 -15   5   7     1241.17     1331.53    206.64 o 
 -13   5   7     1496.81     1399.70    196.41 o 
 -11   5   7     1041.79     1072.79    173.21 o 
  -9   5   7      674.11      980.29    327.27 o 
  -7   5   7     5378.15     5426.18    265.80 o 
  -5   5   7     2617.22     2748.49    209.02 o 
  -3   5   7     5563.97     5971.22    266.57 o 
  -1   5   7    20544.68    20481.04    338.46 o 
   1   5   7     6976.60     6953.26    214.05 o 
   3   5   7    14447.36    13586.99    295.47 o 
   5   5   7     8926.30     8200.66    255.11 o 
   7   5   7     8844.75     8953.02    242.67 o 
   9   5   7     5852.82     5550.08    254.85 o 
  11   5   7      313.11      360.72    304.84 o 
  13   5   7      111.96      190.24    179.86 o 
  15   5   7      471.44      344.95    251.59 o 
  17   5   7        1.13      102.35    204.76 o 
  19   5   7     1642.33     1901.39    334.17 o 
  21   5   7       37.09      -13.44    273.42 o 
  23   5   7       13.81      455.61    545.09 o 
 -22   6   7       47.83       11.37    276.66 o 
 -20   6   7       24.52       81.25    219.94 o 
 -18   6   7     5760.95     5934.15    486.32 o 
 -16   6   7      380.40       36.48    203.78 o 
 -14   6   7    11866.96    11303.94    559.28 o 
 -12   6   7     5552.80     6176.41    499.84 o 
 -10   6   7     2636.24     2957.84    369.47 o 
  -8   6   7    23484.98    24429.63    533.70 o 
  -6   6   7     1349.49     1303.67    183.67 o 
  -4   6   7     1003.94      758.21    159.31 o 
  -2   6   7     3259.07     3369.26    226.78 o 
   0   6   7     7198.23     7426.63    207.00 o 
   2   6   7     1699.34     1921.12    153.77 o 
   4   6   7     3719.04     4102.31    232.61 o 
   6   6   7     1389.46     1718.55    142.88 o 
   8   6   7     7496.29     7074.85    239.66 o 
  10   6   7     8144.53     8132.71    375.41 o 
  12   6   7    45722.64    43649.22    845.16 o 
  14   6   7     3192.99     3631.68    321.04 o 
  16   6   7       29.34      179.06    209.33 o 
  18   6   7      202.98      408.60    216.27 o 
  20   6   7     5784.45     6942.49    466.13 o 
  22   6   7      478.85      715.99    356.13 o 
 -21   7   7     1820.09     1976.30    363.36 o 
 -19   7   7      212.05      257.63    482.76 o 
 -17   7   7      115.46     -298.02    298.02 o 
 -15   7   7     1338.65     1356.48    283.77 o 
 -13   7   7       11.10     -111.38    187.89 o 
 -11   7   7      340.57      371.88    209.37 o 
  -9   7   7    25974.21    24904.36    761.04 o 
  -7   7   7     2917.20     2763.78    236.58 o 
  -5   7   7    39453.77    38869.86    705.21 o 
  -3   7   7      487.03      749.13    231.88 o 
  -1   7   7      579.94      667.23    166.03 o 
   1   7   7    22258.03    20769.84    628.70 o 
   3   7   7       37.87      151.75    171.95 o 
   5   7   7     3546.70     3566.61    175.45 o 
   7   7   7    13060.15    13302.39    300.10 o 
   9   7   7    15394.25    15168.03    515.69 o 
  11   7   7      174.06      168.07    173.55 o 
  13   7   7     3200.79     3389.31    307.39 o 
  15   7   7       65.72      101.94    190.87 o 
  17   7   7     7206.24     7725.59    447.14 o 
  19   7   7     1471.42     1470.78    542.87 o 
  21   7   7      177.46       72.31    241.88 o 
 -22   8   7        9.60      -63.74    382.77 o 
 -20   8   7     3129.09     3123.69    538.97 o 
 -18   8   7     1133.96     1201.66    550.00 o 
 -16   8   7      658.01      639.63    356.68 o 
 -14   8   7     4965.45     4213.48    427.22 o 
 -12   8   7     3571.28     3543.66    393.60 o 
 -10   8   7     6041.71     5184.80    807.75 o 
  -8   8   7        0.90      -51.45    199.81 o 
  -6   8   7       18.87     -104.92    133.44 o 
  -4   8   7      278.33      116.47    161.24 o 
  -2   8   7      116.92      141.74    197.47 o 
   0   8   7      713.81      762.51    174.19 o 
   2   8   7     2148.95     2012.74    215.76 o 
   4   8   7    12978.66    12689.65    488.14 o 
   6   8   7        3.00      114.97    108.71 o 
   8   8   7     1930.55     2124.39    196.93 o 
  10   8   7     1608.96     1935.22    345.04 o 
  12   8   7     3499.96     3350.43    297.82 o 
  14   8   7     1639.92     1830.70    333.69 o 
  16   8   7      950.89      810.90    244.83 o 
  18   8   7       45.08     -152.19    207.27 o 
  20   8   7     1254.16     1308.59    301.50 o 
 -21   9   7       18.27     -218.81    257.22 o 
 -19   9   7     4806.53     5064.73    506.91 o 
 -17   9   7      505.52     1093.65    305.66 o 
 -15   9   7     1298.25     1461.38    312.89 o 
 -13   9   7      409.30      544.74    428.83 o 
 -11   9   7     3896.33     4174.90    454.39 o 
  -9   9   7     3016.52     3326.08    486.26 o 
  -7   9   7     5071.32     5218.21    425.93 o 
  -5   9   7     3278.30     3505.53    274.50 o 
  -3   9   7      671.12      819.48    215.77 o 
  -1   9   7     4847.52     5125.91    299.51 o 
   1   9   7      832.63      767.74    198.91 o 
   3   9   7      593.45      549.88    177.37 o 
   5   9   7     7662.34     8067.85    313.87 o 
   7   9   7     3519.60     3717.53    262.97 o 
   9   9   7    30874.25    31606.60    808.80 o 
  11   9   7      788.89      885.83    212.77 o 
  13   9   7      281.48      435.90    201.35 o 
  15   9   7    11521.12    13093.69    525.77 o 
  17   9   7     1033.73     1498.28    381.16 o 
  19   9   7     3573.89     4349.45    406.09 o 
  21   9   7      777.56      938.51    380.60 o 
 -20  10   7     2083.32     2195.77    398.87 o 
 -18  10   7      570.44     1110.51    318.87 o 
 -16  10   7     2509.91     2395.87    389.23 o 
 -14  10   7      938.34      648.43    611.28 o 
 -12  10   7       82.10      -40.80    208.63 o 
 -10  10   7     1413.63     1092.89    297.32 o 
  -8  10   7      790.97      799.60    270.02 o 
  -6  10   7      539.72      452.71    217.15 o 
  -4  10   7    13567.92    12981.97    449.66 o 
  -2  10   7     2337.39     2719.33    293.28 o 
   0  10   7     7325.63     7632.73    356.81 o 
   2  10   7     1594.68     1562.38    223.19 o 
   4  10   7     6961.34     6867.65    306.44 o 
   6  10   7    20305.44    18516.85    458.87 o 
   8  10   7      228.44       96.40    206.89 o 
  10  10   7      997.80      965.01    227.06 o 
  12  10   7     3702.08     3155.63    414.52 o 
  14  10   7        4.34      -21.86    231.27 o 
  16  10   7      385.21     -267.63    477.33 o 
  18  10   7      204.72      237.96    301.75 o 
  20  10   7     1935.56     2314.46    662.94 o 
 -19  11   7       74.71     -148.39    264.44 o 
 -17  11   7     1119.19      998.88    315.39 o 
 -15  11   7     3715.87     4020.92    492.56 o 
 -13  11   7      913.13      919.89    286.21 o 
 -11  11   7     2392.48     2691.25    372.55 o 
  -9  11   7       26.63     -177.28    177.28 o 
  -7  11   7     1677.30     1873.15    362.99 o 
  -5  11   7     1020.55     1227.72    286.76 o 
  -3  11   7     5389.26     4468.86    317.95 o 
  -1  11   7     2014.52     2050.18    270.07 o 
   1  11   7      629.98      720.16    216.63 o 
   3  11   7      463.62      451.47    184.00 o 
   5  11   7     1465.30     1525.43    203.80 o 
   7  11   7    19468.30    18120.59    476.57 o 
   9  11   7     2701.85     2859.99    390.05 o 
  11  11   7      272.82     -243.66    243.66 o 
  13  11   7      521.01      734.52    319.30 o 
  15  11   7        0.30      -87.27    322.01 o 
  17  11   7     1581.43     1856.41    405.85 o 
  19  11   7      128.21     -303.25    303.25 o 
 -18  12   7     9138.67     9983.18    695.05 o 
 -16  12   7     1526.81     1520.44    373.12 o 
 -14  12   7     2597.15     3191.64    440.21 o 
 -12  12   7      198.97      265.14    252.30 o 
 -10  12   7     1485.06     2098.43    438.11 o 
  -8  12   7      110.09      183.04    231.05 o 
  -6  12   7     2900.48     2428.27    357.73 o 
  -4  12   7     4842.83     5139.58    446.97 o 
  -2  12   7      113.17     -164.86    164.86 o 
   0  12   7      217.44      577.61    197.00 o 
   2  12   7      402.02      171.67    192.89 o 
   4  12   7     1209.77     1268.75    202.42 o 
   6  12   7      879.87     1138.02    204.74 o 
   8  12   7     1672.12     1727.14    345.49 o 
  10  12   7       66.97      180.30    252.43 o 
  12  12   7     1185.95      926.36    304.21 o 
  14  12   7     4295.69     4634.99   1000.54 o 
  16  12   7      226.11      233.83    408.16 o 
  18  12   7      142.72      564.20    371.27 o 
 -17  13   7      557.22      421.10    320.14 o 
 -15  13   7     7225.82     7290.06    626.38 o 
 -13  13   7     1070.77     1528.95    438.98 o 
 -11  13   7      282.49      247.50    267.21 o 
  -9  13   7     2752.41     2901.33    414.46 o 
  -7  13   7      639.34      354.11    263.76 o 
  -5  13   7      655.92      653.61    359.14 o 
  -3  13   7      276.73      389.78    299.25 o 
  -1  13   7     2315.48     2418.24    412.08 o 
   1  13   7     1144.88     1177.67    273.04 o 
   3  13   7     1873.48     1537.15    214.96 o 
   5  13   7     1049.16      866.82    190.59 o 
   7  13   7     1677.12     1858.49    244.15 o 
   9  13   7        2.30     -198.63    198.63 o 
  11  13   7        7.71     -154.58    609.01 o 
  13  13   7      418.39      106.80    299.13 o 
  15  13   7      360.34      292.73    329.29 o 
  17  13   7      312.41      533.42    586.07 o 
 -16  14   7       68.41        3.39    828.94 o 
 -14  14   7     1057.57      550.66    396.96 o 
 -12  14   7     3017.75     2504.06    447.04 o 
 -10  14   7      143.81      254.74    285.10 o 
  -8  14   7     3889.54     3672.62    464.65 o 
  -6  14   7      610.16      662.46    453.87 o 
  -4  14   7        3.73     -252.52    357.21 o 
  -2  14   7     3481.86     3629.57    419.64 o 
   0  14   7       97.46      438.47    205.90 o 
   2  14   7     2936.81     2473.52    289.52 o 
   4  14   7     2393.56     2369.30    258.78 o 
   6  14   7      570.19      257.61    185.71 o 
   8  14   7     4801.05     5224.39    344.81 o 
  10  14   7      590.20      414.08    251.23 o 
  12  14   7     1370.89     1450.61    356.51 o 
  14  14   7        3.99       32.38    484.86 o 
 -13  15   7     1306.46     1075.66    605.68 o 
 -11  15   7     1889.30     1661.38    380.24 o 
  -9  15   7      533.17      432.31    393.28 o 
  -7  15   7     2770.52     3210.46    447.92 o 
  -5  15   7      442.98      613.61    293.71 o 
  -3  15   7     4912.67     4835.30    555.25 o 
  -1  15   7        3.92     -233.82    630.19 o 
   1  15   7    10472.29    10034.57    616.78 o 
   3  15   7      151.20       -3.28    164.11 o 
   5  15   7     2148.63     2004.62    256.73 o 
   7  15   7      901.65      751.72    220.79 o 
   9  15   7      202.10      179.37    244.63 o 
  11  15   7        9.36      172.15    291.77 o 
  13  15   7     2332.13     3125.68    488.27 o 
 -12  16   7       21.38      -15.41    300.30 o 
 -10  16   7      297.94      127.39    293.15 o 
  -8  16   7      142.42      411.16    310.36 o 
  -6  16   7      230.26      340.22    308.87 o 
  -4  16   7     1006.81     1045.63    337.16 o 
  -2  16   7       42.48      139.94    260.48 o 
   0  16   7     2685.33     2307.93    533.36 o 
   2  16   7       16.97      435.08    224.53 o 
   4  16   7       80.90      -85.32    246.72 o 
   6  16   7       12.30     -220.02    244.25 o 
   8  16   7     1613.67     1904.48    330.08 o 
  10  16   7        4.84      -75.55    383.65 o 
  12  16   7      555.24      531.77    349.83 o 
  -9  17   7      322.52      427.45    344.13 o 
  -7  17   7     8671.40    10249.08    873.94 o 
  -5  17   7      183.07      432.09    300.85 o 
  -3  17   7     1898.72     1693.59    389.36 o 
  -1  17   7     1060.31      845.11    334.95 o 
   1  17   7      138.12     -102.64    481.88 o 
   3  17   7     3923.28     3953.36   1061.16 o 
   5  17   7      165.66       70.33    248.66 o 
   7  17   7      498.55      294.04    222.71 o 
   9  17   7        6.21       47.72    260.35 o 
  -6  18   7      281.65      -87.43    339.63 o 
  -4  18   7      622.91      792.03    594.12 o 
  -2  18   7     1256.07     1456.76    480.66 o 
   0  18   7      251.12      341.02    343.51 o 
   2  18   7     3691.41     3842.47    405.92 o 
   4  18   7       37.34       91.38    253.59 o 
   6  18   7      670.96      475.45    291.02 o 
 -22   0   8     5943.16     4461.86    469.56 o 
 -20   0   8    19547.77    18527.83   1036.26 o 
 -18   0   8     1963.96     1308.79    438.28 o 
 -16   0   8      629.16      294.27    203.39 o 
 -14   0   8     6722.82     6721.14    637.72 o 
 -12   0   8    15710.10    15147.79    831.39 o 
 -10   0   8    30620.30    30102.26   1122.76 o 
  -8   0   8       54.44      -81.33    173.53 o 
  -6   0   8     2227.25     2272.05    204.18 o 
  -4   0   8    47829.56    45093.86   1263.89 o 
  -2   0   8    10188.63    10453.28    539.67 o 
   0   0   8     1575.80     2326.77    286.82 o 
   2   0   8     9889.55     9840.74    460.17 o 
   4   0   8    15925.48    17304.21    452.55 o 
   6   0   8    40277.97    41769.81    775.35 o 
   8   0   8     2808.03     3474.04    477.33 o 
  10   0   8     6848.42     7648.49    679.75 o 
  12   0   8      375.19      828.59    435.66 o 
  14   0   8    13347.20    11730.13    859.75 o 
  16   0   8     3484.68     2310.66    589.05 o 
  18   0   8     4156.84     5068.88    760.65 o 
  20   0   8      300.91      721.77    530.56 o 
  22   0   8      146.91      391.88    482.58 o 
 -23   1   8     3155.75     2820.57    295.54 o 
 -21   1   8     1532.02     1305.29    214.70 o 
 -19   1   8     3192.46     3024.20    320.88 o 
 -17   1   8     2883.56     3118.00    251.74 o 
 -15   1   8       12.86       33.72    144.97 o 
 -13   1   8      428.24      496.47    201.31 o 
 -11   1   8      764.13     1482.09    502.90 o 
  -9   1   8     6409.01     6238.49    201.50 o 
  -7   1   8      266.59      302.84     99.63 o 
  -5   1   8       76.60      151.45    105.89 o 
  -3   1   8     5876.64     6502.22    248.93 o 
  -1   1   8      572.02      890.24    167.07 o 
   1   1   8      272.23      434.59    133.22 o 
   3   1   8     4884.33     5399.72    200.30 o 
   5   1   8     5293.38     4821.57    249.32 o 
   7   1   8     9602.77     9550.14    280.80 o 
   9   1   8    15319.92    14103.75    574.57 o 
  11   1   8      993.95      472.02    282.25 o 
  13   1   8     3470.07     3644.46    431.45 o 
  15   1   8     8411.32     8422.33    585.02 o 
  17   1   8     1826.01     1813.22    642.98 o 
  19   1   8      696.85      466.39    324.44 o 
  21   1   8     2680.51     2796.48    351.63 o 
  23   1   8     3666.89     4644.73    428.13 o 
 -22   2   8        8.00     -178.19    178.19 o 
 -20   2   8     1417.08     1425.88    215.86 o 
 -18   2   8      273.82      250.34    153.10 o 
 -16   2   8      556.11      760.91    187.46 o 
 -14   2   8      125.67     -103.37    132.68 o 
 -12   2   8     2071.60     2163.61    297.34 o 
 -10   2   8       69.33      -85.66    106.27 o 
  -8   2   8      393.88      421.92    128.19 o 
  -6   2   8     4424.68     3653.16    268.80 o 
  -4   2   8     1818.62     1906.57    173.52 o 
  -2   2   8    10996.94    10888.28    468.43 o 
   0   2   8     1466.55     1612.01    156.59 o 
   2   2   8     2482.67     2738.44    154.28 o 
   4   2   8     7027.27     6802.38    211.14 o 
   6   2   8     4710.95     4494.48    174.74 o 
   8   2   8        3.98      -56.16    219.03 o 
  10   2   8    13920.31    14081.21    590.92 o 
  12   2   8       67.25     -202.64    249.93 o 
  14   2   8     2921.87     2152.41    382.33 o 
  16   2   8    11646.57    10959.03    650.64 o 
  18   2   8      230.29      578.56    225.97 o 
  20   2   8     6570.26     6650.42    449.15 o 
  22   2   8      104.82       38.58    223.69 o 
 -23   3   8      355.44      549.17    196.82 o 
 -21   3   8      103.39      298.47    167.30 o 
 -19   3   8     6430.98     6936.76    624.24 o 
 -17   3   8      105.46       -8.63    155.27 o 
 -15   3   8    10875.15    11075.33    423.95 o 
 -13   3   8      912.42      713.39    174.42 o 
 -11   3   8      109.80      267.44    177.53 o 
  -9   3   8    13301.61    12974.25    362.61 o 
  -7   3   8     1512.90     1348.06    337.30 o 
  -5   3   8    16989.37    17476.44    424.33 o 
  -3   3   8    11274.03    11800.60    411.63 o 
  -1   3   8     2941.23     3367.25    205.89 o 
   1   3   8      232.20      259.48     96.19 o 
   3   3   8       13.90      -60.43     78.01 o 
   5   3   8     2152.77     2341.03    139.05 o 
   7   3   8      201.87      199.21     89.02 o 
   9   3   8     7644.02     8097.46    449.29 o 
  11   3   8      551.75      521.96    208.93 o 
  13   3   8     2993.36     3345.99    316.79 o 
  15   3   8       52.48      102.87    196.96 o 
  17   3   8     1473.74      960.00    254.15 o 
  19   3   8     1418.24     1534.99    284.52 o 
  21   3   8     1820.72     1963.31    375.32 o 
 -22   4   8      145.79      151.75    246.13 o 
 -20   4   8      311.11      365.87    189.46 o 
 -18   4   8       49.36      126.80    157.42 o 
 -16   4   8      195.30      171.40    167.86 o 
 -14   4   8      436.86      487.95    165.50 o 
 -12   4   8      546.98      922.09    349.86 o 
 -10   4   8      509.40      451.32    187.36 o 
  -8   4   8     3271.63     3254.68    226.60 o 
  -6   4   8     8108.13     8613.29    418.83 o 
  -4   4   8     4805.16     5588.84    461.73 o 
  -2   4   8     1603.00     1434.43    175.47 o 
   0   4   8      644.11      666.62    111.05 o 
   2   4   8     2140.36     2193.00    152.15 o 
   4   4   8     3866.10     4223.03    174.45 o 
   6   4   8    18696.70    18202.43    414.80 o 
   8   4   8    18342.61    18230.63    391.02 o 
  10   4   8    17359.59    15382.18    495.38 o 
  12   4   8     2941.52     3040.37    295.28 o 
  14   4   8    11083.32    12022.48    484.77 o 
  16   4   8      836.17      568.44    222.50 o 
  18   4   8     3569.39     3352.23    353.87 o 
  20   4   8     2080.68     2048.67    318.19 o 
  22   4   8      639.68      728.62    420.11 o 
 -23   5   8       43.62      333.22    416.04 o 
 -21   5   8      328.85      285.52    290.32 o 
 -19   5   8      220.99      138.01    349.68 o 
 -17   5   8     8564.81     7718.01    538.58 o 
 -15   5   8     1427.02      798.74    242.97 o 
 -13   5   8     1433.95     1557.33    209.54 o 
 -11   5   8     4343.76     4627.15    556.13 o 
  -9   5   8     2001.55     2131.67    205.30 o 
  -7   5   8    14598.16    13341.32    401.59 o 
  -5   5   8     3494.26     3477.30    286.62 o 
  -3   5   8    19501.84    20250.90    477.08 o 
  -1   5   8     1925.86     1785.99    166.10 o 
   1   5   8     2320.13     2200.21    156.90 o 
   3   5   8      690.22      429.78    113.38 o 
   5   5   8     1852.46     1788.97    144.36 o 
   7   5   8      902.71      923.61    127.08 o 
   9   5   8      174.80      112.91    184.93 o 
  11   5   8     1871.91     1782.05    251.27 o 
  13   5   8     1473.09     1404.40    235.56 o 
  15   5   8      158.13      233.52    226.76 o 
  17   5   8      817.20      946.80    244.82 o 
  19   5   8      663.43      517.44    242.24 o 
  21   5   8     3485.32     4992.34    444.63 o 
 -22   6   8       35.99     -108.71    241.64 o 
 -20   6   8      208.64       38.23    235.90 o 
 -18   6   8      782.96     1310.34    296.18 o 
 -16   6   8       10.66       14.54    188.21 o 
 -14   6   8    12052.27    11191.66    572.99 o 
 -12   6   8     1887.20     2417.02    587.12 o 
 -10   6   8     6255.28     6079.58    440.90 o 
  -8   6   8     2754.92     2800.89    236.13 o 
  -6   6   8    14520.39    14709.92    430.35 o 
  -4   6   8        4.78      -48.19    131.56 o 
  -2   6   8     8372.38     8778.62    509.27 o 
   0   6   8        6.04       82.43    105.07 o 
   2   6   8      844.46     1054.62    156.99 o 
   4   6   8     6284.82     6450.38    223.92 o 
   6   6   8     3948.63     3844.22    188.31 o 
   8   6   8       47.07       21.34    139.45 o 
  10   6   8      815.02     1011.39    240.37 o 
  12   6   8       87.14      -37.30    180.11 o 
  14   6   8       22.48      -94.27    259.37 o 
  16   6   8      520.63      419.70    225.60 o 
  18   6   8     2121.96     2656.85    376.78 o 
  20   6   8      260.10      274.77    235.96 o 
 -21   7   8       77.52       96.23    265.44 o 
 -19   7   8       17.37      352.19    260.38 o 
 -17   7   8     2296.27     2082.73    354.19 o 
 -15   7   8       97.77      101.80    216.61 o 
 -13   7   8      591.44      509.91    249.74 o 
 -11   7   8        9.54      117.22    186.66 o 
  -9   7   8     1052.79     1358.42    273.36 o 
  -7   7   8    20132.71    22127.99    544.69 o 
  -5   7   8      148.09       28.58    147.50 o 
  -3   7   8     5434.03     5651.62    299.36 o 
  -1   7   8     1249.23     1879.78    210.02 o 
   1   7   8      779.71      777.03    169.28 o 
   3   7   8    11787.80    12326.89    386.96 o 
   5   7   8     1242.80     1152.69    138.14 o 
   7   7   8     5216.97     4907.21    212.89 o 
   9   7   8    26053.99    26872.51    626.80 o 
  11   7   8     9691.38     9165.53    407.62 o 
  13   7   8     2605.01     2561.53    293.25 o 
  15   7   8      170.88       75.53    204.02 o 
  17   7   8      151.18      305.27    224.98 o 
  19   7   8      933.37     1005.89    279.36 o 
  21   7   8      200.01       26.49    257.34 o 
 -20   8   8      470.89      384.50    278.87 o 
 -18   8   8      533.64      695.69    300.77 o 
 -16   8   8        8.61      -15.38    213.73 o 
 -14   8   8     4181.00     4322.90    452.63 o 
 -12   8   8      971.32      958.76    265.20 o 
 -10   8   8     1345.46     1218.70    265.92 o 
  -8   8   8     3440.13     3116.79    262.35 o 
  -6   8   8      171.62      385.47    169.90 o 
  -4   8   8     7514.17     7665.52    422.33 o 
  -2   8   8     4092.13     3443.89    263.69 o 
   0   8   8      487.28      464.84    218.30 o 
   2   8   8     5499.02     5739.74    304.54 o 
   4   8   8    10028.58     9603.67    326.14 o 
   6   8   8      280.30      336.93    167.26 o 
   8   8   8    16605.96    16290.84    506.76 o 
  10   8   8     1550.39     1528.62    228.14 o 
  12   8   8     6882.14     7446.78    765.68 o 
  14   8   8     2577.26     2786.63    311.59 o 
  16   8   8      244.27      267.37    219.24 o 
  18   8   8     2332.23     2960.14    345.04 o 
  20   8   8      727.69      542.37    261.08 o 
 -19   9   8      895.42      891.30    318.03 o 
 -17   9   8     4270.27     4861.34    626.34 o 
 -15   9   8      597.60      928.76    276.67 o 
 -13   9   8      534.24      719.25    306.43 o 
 -11   9   8     1956.64     1981.77    330.51 o 
  -9   9   8     1557.28     1673.65    304.65 o 
  -7   9   8     1172.45     1339.40    212.55 o 
  -5   9   8      272.20      316.77    172.83 o 
  -3   9   8      220.91      274.31    171.12 o 
  -1   9   8     4236.08     4561.34    300.41 o 
   1   9   8      731.38      719.89    184.80 o 
   3   9   8     2187.26     2709.91    254.21 o 
   5   9   8     2201.16     2498.77    217.72 o 
   7   9   8     3324.47     3239.52    232.88 o 
   9   9   8    10513.25    10756.52    453.52 o 
  11   9   8      179.68     -144.87    806.00 o 
  13   9   8       21.65      296.49    275.88 o 
  15   9   8       16.36       -9.81    267.12 o 
  17   9   8      855.55      551.86    405.54 o 
  19   9   8     1547.53     1367.48    395.25 o 
 -20  10   8        6.01      205.16    293.27 o 
 -18  10   8     1093.76     1014.34    333.04 o 
 -16  10   8     2244.58     2870.66    421.35 o 
 -14  10   8       41.14     -235.51    235.51 o 
 -12  10   8     1122.99     1245.76    310.89 o 
 -10  10   8     7224.54     6991.45    526.18 o 
  -8  10   8       29.88      -84.74    212.34 o 
  -6  10   8     6086.72     6216.60    355.29 o 
  -4  10   8     1019.86      824.54    194.84 o 
  -2  10   8     4003.71     4350.29    598.37 o 
   0  10   8      902.22     1291.20    220.88 o 
   2  10   8      132.74      389.08    182.40 o 
   4  10   8     4245.19     4945.90    275.86 o 
   6  10   8     1404.00     1185.05    233.18 o 
   8  10   8    10410.54    10421.94    459.59 o 
  10  10   8     3677.47     4117.87    452.65 o 
  12  10   8      327.46     -128.93    263.79 o 
  14  10   8      571.78      455.79    289.20 o 
  16  10   8     1879.94     2072.94    645.43 o 
  18  10   8     1107.89      725.74    353.31 o 
 -19  11   8      811.34      999.32    352.33 o 
 -17  11   8      714.73     1359.41    349.75 o 
 -15  11   8      493.62      645.27    308.54 o 
 -13  11   8      985.95      762.86    409.22 o 
 -11  11   8     1074.21     1264.38    316.81 o 
  -9  11   8     1524.88     1319.90    305.43 o 
  -7  11   8     6407.60     6314.19    485.37 o 
  -5  11   8       30.82     -113.13    162.44 o 
  -3  11   8     7877.59     7828.29    395.78 o 
  -1  11   8     1188.04      835.02    269.97 o 
   1  11   8      846.18      586.58    191.78 o 
   3  11   8     2846.04     3243.40    287.18 o 
   5  11   8      100.86      168.08    146.16 o 
   7  11   8    19110.47    19449.33    499.54 o 
   9  11   8     3836.66     3532.00    410.45 o 
  11  11   8     3130.58     2941.43    427.29 o 
  13  11   8     1875.30     1548.25    381.16 o 
  15  11   8      448.51       74.03    308.05 o 
  17  11   8     2234.54     1755.54    431.64 o 
 -18  12   8        0.23      420.95    315.17 o 
 -16  12   8      724.49     1137.27    356.12 o 
 -14  12   8     2732.31     2943.40    451.41 o 
 -12  12   8     5547.34     6029.94    546.03 o 
 -10  12   8      222.34      260.14    250.82 o 
  -8  12   8        4.33     -137.47    208.01 o 
  -6  12   8     2536.85     2800.59    980.05 o 
  -4  12   8    13575.42    13460.35    497.74 o 
  -2  12   8     9831.22     9726.09    533.03 o 
   0  12   8       13.88      111.60    168.39 o 
   2  12   8       32.49      -74.64    158.51 o 
   4  12   8     1482.06     1719.95    224.58 o 
   6  12   8     3211.39     3110.90    266.71 o 
   8  12   8        1.44       67.06    211.83 o 
  10  12   8     2334.91     2683.23    866.93 o 
  12  12   8      443.11      525.97    474.00 o 
  14  12   8       54.47     -250.31    284.90 o 
  16  12   8       55.94       -3.61    429.70 o 
 -15  13   8       47.55      554.22    322.77 o 
 -13  13   8     1496.80     1176.89    346.93 o 
 -11  13   8       11.80      114.72    381.90 o 
  -9  13   8     2100.38     2124.44    405.19 o 
  -7  13   8     3419.83     3567.39    447.18 o 
  -5  13   8     1653.65     1944.55    340.17 o 
  -3  13   8       84.74      427.01    199.95 o 
  -1  13   8    15841.07    15575.41    544.82 o 
   1  13   8     2258.30     2311.93    283.30 o 
   3  13   8     3443.64     3422.31    287.09 o 
   5  13   8     3647.90     3398.02    281.91 o 
   7  13   8       83.51      -25.97    168.77 o 
   9  13   8    10598.08    10297.83    642.07 o 
  11  13   8      136.19      393.17    286.47 o 
  13  13   8        3.01       97.15    478.38 o 
  15  13   8     3181.46     3006.52    486.31 o 
 -14  14   8     1127.28      845.69    448.79 o 
 -12  14   8       96.63      235.40    408.16 o 
 -10  14   8      149.12      214.65    283.21 o 
  -8  14   8     3885.88     3744.89    472.14 o 
  -6  14   8      677.79      201.02    272.40 o 
  -4  14   8     1794.66     2431.57    392.01 o 
  -2  14   8      114.25      257.34    274.69 o 
   0  14   8      641.01      518.49    211.35 o 
   2  14   8     1870.81     2025.45    285.48 o 
   4  14   8        6.16      234.96    177.11 o 
   6  14   8     1514.92     1350.65    236.21 o 
   8  14   8       67.98      -49.72    243.01 o 
  10  14   8     1009.70      822.14    414.29 o 
  12  14   8      919.96      909.23    362.94 o 
  14  14   8      180.11       94.87    298.39 o 
 -13  15   8       75.36      322.22    307.98 o 
 -11  15   8      886.27      767.25    331.08 o 
  -9  15   8     4280.10     4576.56    526.61 o 
  -7  15   8     6060.95     6769.04   1148.67 o 
  -5  15   8     5700.70     5603.95    536.71 o 
  -3  15   8      723.52      397.77    290.34 o 
  -1  15   8        7.04     -108.79    335.67 o 
   1  15   8     5967.04     5616.43    408.46 o 
   3  15   8     1042.87      932.13    213.95 o 
   5  15   8      539.87      744.34    207.41 o 
   7  15   8      300.45      359.36    200.66 o 
   9  15   8      701.43      959.01    336.44 o 
  11  15   8      518.00      834.90    359.84 o 
 -10  16   8      219.91      314.98    536.86 o 
  -8  16   8     2890.16     3621.25    868.86 o 
  -6  16   8     1124.91      692.21    624.77 o 
  -4  16   8     1048.44      963.92    344.63 o 
  -2  16   8      962.90     1151.26    344.50 o 
   0  16   8      211.72      320.35    280.64 o 
   2  16   8     1718.96     1722.26    251.97 o 
   4  16   8     6827.88     6653.53    391.12 o 
   6  16   8      110.28     -167.04    267.15 o 
   8  16   8      182.97      440.27    273.22 o 
  10  16   8     2468.83     2888.35    479.41 o 
  -7  17   8      329.81      437.72    487.66 o 
  -5  17   8      338.96       82.18    301.35 o 
  -3  17   8      568.65      654.71    696.56 o 
  -1  17   8      357.34      411.79    322.74 o 
   1  17   8     4135.11     3330.38    489.18 o 
   3  17   8      253.65      -33.95    233.71 o 
   5  17   8       72.47      256.79    224.76 o 
   7  17   8     1402.08     1450.62    576.89 o 
  -2  18   8      131.71      158.13    388.38 o 
   0  18   8     1419.76     1497.91    945.20 o 
   2  18   8       56.99      285.33    252.15 o 
 -23   1   9      466.64      243.73    228.35 o 
 -21   1   9       32.48      168.62    190.26 o 
 -19   1   9      582.48      740.01    212.91 o 
 -17   1   9     2227.62     2110.46    402.56 o 
 -15   1   9      254.19      148.96    189.85 o 
 -13   1   9      610.36      277.59    199.43 o 
 -11   1   9     9192.29     9543.66    732.63 o 
  -9   1   9     7107.43     7214.35    318.15 o 
  -7   1   9    17698.90    16662.79    337.49 o 
  -5   1   9      166.53      223.49    118.98 o 
  -3   1   9     5487.99     4972.59    248.85 o 
  -1   1   9     3806.15     3988.93    272.14 o 
   1   1   9     5235.92     5662.11    244.86 o 
   3   1   9       11.88      225.37    121.07 o 
   5   1   9    17235.43    16932.28    330.59 o 
   7   1   9    13793.39    13429.99    548.71 o 
   9   1   9      860.22      807.57    283.22 o 
  11   1   9     2427.29     2144.84    355.66 o 
  13   1   9    14622.28    14466.38    665.51 o 
  15   1   9       30.19      208.16    312.91 o 
  17   1   9     7844.65     5988.56    555.60 o 
  19   1   9      282.99      -63.84    313.16 o 
  21   1   9      363.10      334.67    268.36 o 
 -22   2   9     4660.48     4251.32    472.52 o 
 -20   2   9     1226.93     1200.75    247.49 o 
 -18   2   9     2075.48     2183.98    277.26 o 
 -16   2   9     3636.18     4149.61    414.73 o 
 -14   2   9      357.62      146.93    188.06 o 
 -12   2   9    10978.08    10956.08    530.08 o 
 -10   2   9        6.76      133.65    170.87 o 
  -8   2   9      233.34      323.17    130.48 o 
  -6   2   9     8298.08     8796.32    320.02 o 
  -4   2   9      120.60       -8.12    113.48 o 
  -2   2   9      167.08      136.53    118.32 o 
   0   2   9     5039.30     4989.18    208.48 o 
   2   2   9        6.40      -84.12     84.12 o 
   4   2   9     4141.19     3956.92    185.42 o 
   6   2   9      370.05      439.11    108.80 o 
   8   2   9    17370.88    18420.71    654.07 o 
  10   2   9       44.31     -195.39    231.58 o 
  12   2   9    10548.65     9978.11    717.92 o 
  14   2   9     2903.92     2728.80    419.42 o 
  16   2   9      704.36      581.90    229.55 o 
  18   2   9     4166.40     4427.53    393.25 o 
  20   2   9       41.14     -147.53    343.65 o 
  22   2   9     1500.28     1571.56    362.33 o 
 -21   3   9       71.25      209.81    251.97 o 
 -19   3   9       75.50      -79.79    190.09 o 
 -17   3   9      681.62      628.59    200.02 o 
 -15   3   9      846.78     1185.95    362.81 o 
 -13   3   9        1.69      112.44    199.79 o 
 -11   3   9      240.72      599.91    218.39 o 
  -9   3   9       17.74      119.61    130.24 o 
  -7   3   9     2132.92     2273.79    248.98 o 
  -5   3   9        2.79       -7.33    117.45 o 
  -3   3   9     1703.71     2119.66    238.44 o 
  -1   3   9      512.10      515.15    137.59 o 
   1   3   9     8371.14     8004.78    247.17 o 
   3   3   9      664.00      714.48    117.70 o 
   5   3   9     3134.30     3454.94    167.14 o 
   7   3   9      752.28      876.94    142.32 o 
   9   3   9     1231.62     1038.26    224.04 o 
  11   3   9       64.53      269.06    193.91 o 
  13   3   9     1756.83     1648.12    264.71 o 
  15   3   9     3021.96     3155.02    366.25 o 
  17   3   9      101.18      152.64    215.76 o 
  19   3   9       38.62      442.47    243.79 o 
  21   3   9      819.50      761.13    449.92 o 
 -22   4   9      153.29      318.58    267.74 o 
 -20   4   9     4122.03     3841.69    454.01 o 
 -18   4   9      620.80      919.28    428.13 o 
 -16   4   9     2752.51     2646.76    374.18 o 
 -14   4   9      470.94       13.76    185.78 o 
 -12   4   9     1592.60     1052.72    359.66 o 
 -10   4   9     2347.70     2696.23    476.63 o 
  -8   4   9     3072.10     2586.04    270.47 o 
  -6   4   9    11489.03    11402.75    373.82 o 
  -4   4   9    10818.19    10720.58    358.60 o 
  -2   4   9     3803.11     4007.20    414.98 o 
   0   4   9      212.40      170.13    138.48 o 
   2   4   9     5029.40     5036.56    211.05 o 
   4   4   9      580.25      597.45    114.70 o 
   6   4   9    12379.07    12436.81    283.12 o 
   8   4   9     2608.96     2216.51    253.62 o 
  10   4   9     1049.74     1336.13    234.55 o 
  12   4   9     3702.76     3146.44    320.56 o 
  14   4   9      612.83      517.38    233.89 o 
  16   4   9      384.34      502.73    235.21 o 
  18   4   9     3593.25     3074.95    357.76 o 
  20   4   9     2200.83     2671.74    353.55 o 
 -21   5   9       29.27     -171.33    232.69 o 
 -19   5   9      981.38     1015.43    364.91 o 
 -17   5   9     3825.72     4154.01    439.62 o 
 -15   5   9      925.50      821.76    264.21 o 
 -13   5   9      202.14      120.66    205.64 o 
 -11   5   9     4704.74     5293.56    437.32 o 
  -9   5   9     8109.17     8028.68    346.68 o 
  -7   5   9    11529.36    12122.22    394.85 o 
  -5   5   9     2030.48     1922.95    208.41 o 
  -3   5   9    10313.75    10929.22    439.05 o 
  -1   5   9     1364.11     1337.80    143.09 o 
   1   5   9       76.36       80.27    112.82 o 
   3   5   9    13324.61    13171.97    298.54 o 
   5   5   9       36.42      112.49    106.42 o 
   7   5   9     2101.88     2272.81    246.07 o 
   9   5   9     1550.61     1394.84    233.45 o 
  11   5   9     2862.83     3008.68    307.54 o 
  13   5   9       36.22      -25.43    195.76 o 
  15   5   9     1515.72     1693.92    284.38 o 
  17   5   9      243.63      241.61    230.83 o 
  19   5   9     1507.45      648.24    344.46 o 
  21   5   9       50.19      224.32    266.76 o 
 -20   6   9      469.88      677.33    301.65 o 
 -18   6   9     7524.57     7000.51    562.47 o 
 -16   6   9     2329.94     1940.51    343.70 o 
 -14   6   9     1092.75     1646.50    338.47 o 
 -12   6   9     3915.78     4468.18    472.25 o 
 -10   6   9      465.10      325.57    218.22 o 
  -8   6   9      646.39      819.09    207.53 o 
  -6   6   9    31175.51    30685.89    640.71 o 
  -4   6   9      193.61      347.69    232.43 o 
  -2   6   9      488.12      839.37    176.16 o 
   0   6   9    20069.72    20111.79    495.97 o 
   2   6   9     7571.13     7510.17    320.80 o 
   4   6   9      442.19      341.98    122.76 o 
   6   6   9      621.06      815.85    135.35 o 
   8   6   9     7995.04     7473.74    380.57 o 
  10   6   9    17284.67    19077.70    561.03 o 
  12   6   9     1290.40     1463.00    256.96 o 
  14   6   9       80.65      154.06    188.51 o 
  16   6   9     5479.82     5421.38    409.34 o 
  18   6   9      477.31      481.63    240.27 o 
  20   6   9     4102.89     4422.48    453.93 o 
 -21   7   9        3.71      292.26    275.28 o 
 -19   7   9     5293.38     5190.75    531.61 o 
 -17   7   9       47.49      268.70    232.30 o 
 -15   7   9    11943.45    11775.24   1029.95 o 
 -13   7   9     4853.10     5173.89    468.57 o 
 -11   7   9     4247.32     3645.89    396.43 o 
  -9   7   9     4992.24     4990.56    329.32 o 
  -7   7   9    17303.78    17512.99    621.21 o 
  -5   7   9    14141.22    13796.09    444.85 o 
  -3   7   9     1911.95     1845.37    225.54 o 
  -1   7   9     2657.03     2750.24    245.78 o 
   1   7   9     3884.64     4177.05    275.83 o 
   3   7   9     2628.04     2491.03    204.48 o 
   5   7   9     1428.43     1324.66    172.31 o 
   7   7   9     1244.89     1056.48    208.01 o 
   9   7   9     1570.72     1696.44    320.29 o 
  11   7   9     5045.21     5308.49    357.28 o 
  13   7   9     9586.02     9869.84    778.31 o 
  15   7   9      475.44      347.14    269.82 o 
  17   7   9      303.32      325.01    236.74 o 
  19   7   9      293.47      251.05    247.10 o 
 -20   8   9     2041.36     1316.66    353.64 o 
 -18   8   9     1091.97     1136.93    558.58 o 
 -16   8   9       40.05     -178.15    218.17 o 
 -14   8   9      727.12      442.05    246.50 o 
 -12   8   9     2594.83     2951.54    389.16 o 
 -10   8   9     1206.93      876.74    261.43 o 
  -8   8   9      142.31      -87.22    154.03 o 
  -6   8   9      336.39      289.37    164.82 o 
  -4   8   9     1153.73     1000.80    194.61 o 
  -2   8   9     1945.83     1658.27    223.85 o 
   0   8   9        0.59       55.98    194.13 o 
   2   8   9     3781.67     3969.43    282.02 o 
   4   8   9      722.63      941.17    171.38 o 
   6   8   9     8436.21     8048.00    318.34 o 
   8   8   9     2255.72     2256.45    341.01 o 
  10   8   9      236.46      339.33    250.40 o 
  12   8   9      884.88      459.27    267.02 o 
  14   8   9       44.21       25.79    239.54 o 
  16   8   9      612.50      659.08    330.16 o 
  18   8   9      304.72      869.52    356.73 o 
 -19   9   9      832.72     1394.29    934.35 o 
 -17   9   9     3868.56     4452.93    821.06 o 
 -15   9   9      594.70      406.19    279.62 o 
 -13   9   9     6870.72     8072.03    581.31 o 
 -11   9   9     2642.37     2654.12    380.71 o 
  -9   9   9       16.42     -112.03    216.43 o 
  -7   9   9     2291.53     2545.76    263.38 o 
  -5   9   9     4020.23     4021.92    305.49 o 
  -3   9   9      533.57      417.75    176.43 o 
  -1   9   9     8704.32     8740.65    384.99 o 
   1   9   9      107.28      -85.92    152.69 o 
   3   9   9       48.58      294.46    168.80 o 
   5   9   9     8524.63     9236.01    347.41 o 
   7   9   9      159.54      165.65    331.91 o 
   9   9   9      381.09      748.12    276.44 o 
  11   9   9     5405.46     5569.85    508.81 o 
  13   9   9     4188.23     3565.64    460.07 o 
  15   9   9     8379.97     8758.45    644.31 o 
  17   9   9      311.72      -55.96    465.25 o 
  19   9   9     1016.09     1063.65    545.80 o 
 -18  10   9       40.63      -81.96    476.10 o 
 -16  10   9      584.10      379.20    277.38 o 
 -14  10   9     3335.34     3664.92    461.40 o 
 -12  10   9     8426.01     9070.65    617.11 o 
 -10  10   9      849.64      760.43    295.22 o 
  -8  10   9      360.43      -93.53    215.30 o 
  -6  10   9     1845.01     1798.37    246.00 o 
  -4  10   9     9105.34     9735.98    424.39 o 
  -2  10   9     2191.94     2484.49    266.79 o 
   0  10   9     2805.05     2328.91    259.61 o 
   2  10   9     1038.79      707.35    195.48 o 
   4  10   9      125.54      134.58    150.53 o 
   6  10   9     6519.80     6355.97    314.05 o 
   8  10   9     1624.38     1908.60    344.00 o 
  10  10   9     3706.87     4053.81    886.72 o 
  12  10   9       11.53       49.85    368.24 o 
  14  10   9      110.71      329.96    343.20 o 
  16  10   9     1360.20     1004.92    389.97 o 
  18  10   9      693.82      395.33    716.35 o 
 -17  11   9      334.54      205.24    305.05 o 
 -15  11   9      556.65      696.86    305.89 o 
 -13  11   9        2.56     -158.44    224.49 o 
 -11  11   9      241.94      120.30    252.94 o 
  -9  11   9      176.55      388.58    263.93 o 
  -7  11   9       58.37      -50.98    229.38 o 
  -5  11   9      456.68      463.17    192.37 o 
  -3  11   9       38.93       92.44    168.42 o 
  -1  11   9       96.50       49.57    189.15 o 
   1  11   9      489.79      807.95    260.19 o 
   3  11   9      995.38     1237.01    192.90 o 
   5  11   9     1409.38     1394.48    204.11 o 
   7  11   9     1734.02     1767.05    279.78 o 
   9  11   9        4.10      -98.57    234.57 o 
  11  11   9      920.36      844.85    326.68 o 
  13  11   9       11.34     -195.28    272.42 o 
  15  11   9      132.63      552.50    319.63 o 
  17  11   9        2.77      -76.03    370.34 o 
 -16  12   9      598.91      667.36    367.37 o 
 -14  12   9      590.32      662.59    309.33 o 
 -12  12   9      196.13       29.92    487.14 o 
 -10  12   9      298.05      177.24    258.72 o 
  -8  12   9       14.36       91.51    247.90 o 
  -6  12   9     1064.88     1424.24    374.89 o 
  -4  12   9      107.71      161.11    190.59 o 
  -2  12   9     3309.67     3335.43    315.13 o 
   0  12   9      141.06      271.86    191.85 o 
   2  12   9     4115.08     3721.76    323.97 o 
   4  12   9      473.47      691.44    189.37 o 
   6  12   9     4963.06     5420.34    323.53 o 
   8  12   9     9379.24     8636.81    598.89 o 
  10  12   9     8176.68     8477.44    627.95 o 
  12  12   9      424.08     -190.86    275.79 o 
  14  12   9      176.70      146.09    340.89 o 
  16  12   9       45.56     -303.29    303.29 o 
 -15  13   9     1258.71      999.87    360.75 o 
 -13  13   9        3.49       -2.13    571.54 o 
 -11  13   9        4.10      272.67    277.13 o 
  -9  13   9     3737.18     3606.38    659.61 o 
  -7  13   9       14.80      -34.95    234.34 o 
  -5  13   9        3.26      401.51    265.64 o 
  -3  13   9     2238.45     2808.70    426.44 o 
  -1  13   9       13.45      -18.31    183.31 o 
   1  13   9     1547.39     1297.59    255.44 o 
   3  13   9      151.78      264.78    176.11 o 
   5  13   9     1100.87      926.89    249.71 o 
   7  13   9      426.18      349.99    238.66 o 
   9  13   9      465.34      393.69    290.95 o 
  11  13   9     1216.63     1292.77    377.90 o 
  13  13   9     4202.74     5357.09    583.02 o 
 -14  14   9        2.40       47.95    287.77 o 
 -12  14   9     1396.51     1828.50   1226.94 o 
 -10  14   9       80.59      141.41    384.18 o 
  -8  14   9        4.00      102.82    486.61 o 
  -6  14   9    10839.95    11601.58    715.99 o 
  -4  14   9      160.29      182.96    258.72 o 
  -2  14   9     6247.61     6158.92    440.16 o 
   0  14   9     4965.87     3936.71    353.57 o 
   2  14   9      118.51      170.54    206.39 o 
   4  14   9     1547.74     1399.89    225.48 o 
   6  14   9       42.45     -125.42    220.58 o 
   8  14   9     2710.94     2957.89    987.93 o 
  10  14   9     1520.17      958.52   1114.70 o 
  12  14   9     1425.68     1231.46    429.00 o 
 -11  15   9      538.34      254.19    334.74 o 
  -9  15   9     1228.34     1229.70    373.73 o 
  -7  15   9     4826.41     5111.63    619.16 o 
  -5  15   9      548.50      508.76    316.72 o 
  -3  15   9     3079.63     3027.83    828.59 o 
  -1  15   9      461.36      291.04    216.15 o 
   1  15   9        4.04       52.05    199.29 o 
   3  15   9      959.28     1025.91    246.47 o 
   5  15   9       33.97      126.08    185.31 o 
   7  15   9     2839.09     4088.71    410.50 o 
   9  15   9        6.37      -42.47    397.83 o 
  11  15   9      494.24      264.77    332.94 o 
  -8  16   9      312.25      214.38    353.71 o 
  -6  16   9      304.92      -67.03    591.15 o 
  -4  16   9        0.15      -11.33    322.71 o 
  -2  16   9     1883.30     1622.78    391.36 o 
   0  16   9     1588.82     1251.98    373.82 o 
   2  16   9     3778.87     3996.04    505.43 o 
   4  16   9      138.94      -76.26    195.72 o 
   6  16   9      177.44      114.54    256.56 o 
   8  16   9        0.72     -111.14    298.38 o 
  -5  17   9      271.88      601.66    360.56 o 
  -3  17   9      391.83      -37.96    311.10 o 
  -1  17   9     2020.77     2813.90    465.91 o 
   1  17   9      168.43      192.30    394.31 o 
   3  17   9      599.28      673.72    233.03 o 
 -22   0  10     2032.39     1107.70    455.27 o 
 -20   0  10     4536.38     5183.74    739.98 o 
 -18   0  10      144.02      365.61    330.59 o 
 -16   0  10      229.06      -70.74    251.10 o 
 -14   0  10    19583.32    19755.44   1039.06 o 
 -12   0  10     3236.08     2703.59    475.93 o 
 -10   0  10     1314.18     2111.74    420.25 o 
  -8   0  10    15261.02    16071.98    494.61 o 
  -6   0  10    51673.25    50273.41    951.13 o 
  -4   0  10    41256.23    39975.63    950.81 o 
  -2   0  10        9.54     -167.75    167.75 o 
   0   0  10       83.28      144.63    204.87 o 
   2   0  10    18924.43    17735.18    523.74 o 
   4   0  10      175.55       -2.67    142.65 o 
   6   0  10     3562.52     3507.66    502.54 o 
   8   0  10     2772.54     2777.83    487.14 o 
  10   0  10      217.00      106.11    352.31 o 
  12   0  10      458.61      763.80    457.02 o 
  14   0  10      561.17      494.49    464.37 o 
  16   0  10      971.57     1165.13    546.67 o 
  18   0  10      288.84      916.84    526.36 o 
  20   0  10     2163.23     1597.29    630.37 o 
 -21   1  10       18.86       33.55    245.21 o 
 -19   1  10        0.92      349.84    252.14 o 
 -17   1  10        1.22      -73.28    205.62 o 
 -15   1  10     2053.71     2107.32    341.21 o 
 -13   1  10      665.35      566.67    221.20 o 
 -11   1  10       60.11     -112.57    230.08 o 
  -9   1  10      393.14      488.49    207.62 o 
  -7   1  10     4927.39     5052.63    219.23 o 
  -5   1  10    12988.78    12570.48    673.43 o 
  -3   1  10    11448.44    11437.72    359.90 o 
  -1   1  10    20545.52    20038.41    470.10 o 
   1   1  10     1596.86     1694.63    221.54 o 
   3   1  10      390.82      254.90    193.31 o 
   5   1  10    12455.27    12278.84    367.65 o 
   7   1  10     4169.09     4315.31    378.85 o 
   9   1  10     6569.86     6187.91    457.17 o 
  11   1  10      167.33      281.63    275.38 o 
  13   1  10     7390.76     7002.82    544.21 o 
  15   1  10        3.71       -4.95    338.30 o 
  17   1  10      148.47     -268.40    300.74 o 
  19   1  10       24.44      282.78    236.36 o 
  21   1  10     5750.15     5304.81    458.87 o 
 -20   2  10      144.19     -158.73    241.42 o 
 -18   2  10        8.17      569.43    249.80 o 
 -16   2  10     9308.42     8856.75    569.41 o 
 -14   2  10      508.79      369.61    214.35 o 
 -12   2  10     2419.21     3066.35    875.51 o 
 -10   2  10      158.70      195.36    187.49 o 
  -8   2  10      699.89      788.29    165.67 o 
  -6   2  10    17282.70    16863.52    449.62 o 
  -4   2  10      640.90      636.31    148.40 o 
  -2   2  10      123.73      124.57    123.94 o 
   0   2  10    14743.73    13972.34    385.41 o 
   2   2  10     4602.57     4765.88    197.50 o 
   4   2  10     9144.59     8007.50    235.97 o 
   6   2  10       28.55      -72.10    208.46 o 
   8   2  10       18.37       63.07    244.83 o 
  10   2  10    16391.50    14522.61    960.26 o 
  12   2  10      199.07      383.23    301.45 o 
  14   2  10      111.81      151.86    211.94 o 
  16   2  10     3981.97     3900.97    382.76 o 
  18   2  10        2.29     -255.93    255.93 o 
  20   2  10      202.19      164.62    246.19 o 
 -21   3  10     1369.22      737.96    302.58 o 
 -19   3  10     4584.77     5126.31    729.83 o 
 -17   3  10      103.53      155.49    318.34 o 
 -15   3  10      866.18      737.56    259.38 o 
 -13   3  10     3114.94     3516.26    399.06 o 
 -11   3  10     1990.44     1347.24    268.28 o 
  -9   3  10    25468.81    23922.77   1109.45 o 
  -7   3  10      764.99      775.85    165.48 o 
  -5   3  10     7090.44     7451.05    323.72 o 
  -3   3  10    29968.02    30248.97    737.22 o 
  -1   3  10     4089.51     3786.41    203.45 o 
   1   3  10     8094.77     8120.10    262.30 o 
   3   3  10       48.26       57.12    111.12 o 
   5   3  10     7971.39     8083.71    284.74 o 
   7   3  10    13766.60    14106.65    472.93 o 
   9   3  10        7.67      158.53    188.36 o 
  11   3  10     8058.47     7842.42    421.64 o 
  13   3  10       79.21      272.96    283.01 o 
  15   3  10      299.96      103.97    302.93 o 
  17   3  10       14.17       61.37    215.89 o 
  19   3  10     2163.50     2245.50    631.63 o 
 -20   4  10      138.36      221.06    381.02 o 
 -18   4  10      475.44      167.79    239.65 o 
 -16   4  10        3.97      230.50    219.22 o 
 -14   4  10      110.01      425.91    229.16 o 
 -12   4  10      465.38       86.54    182.34 o 
 -10   4  10     7773.46     7632.57    995.98 o 
  -8   4  10     4726.77     4881.60    284.81 o 
  -6   4  10     1547.79     1682.22    249.99 o 
  -4   4  10     2079.32     2624.50    249.87 o 
  -2   4  10     4595.88     5073.17    226.06 o 
   0   4  10     1967.17     1724.72    264.20 o 
   2   4  10      446.14      393.56    122.36 o 
   4   4  10      159.33       73.95    104.25 o 
   6   4  10     1281.12     1078.96    163.56 o 
   8   4  10     9943.28    10255.60    427.43 o 
  10   4  10      978.53      978.39    431.97 o 
  12   4  10      118.03      363.75    210.29 o 
  14   4  10     4445.97     4320.60    376.54 o 
  16   4  10      364.07      287.00    232.65 o 
  18   4  10     1199.05     1298.41    289.92 o 
  20   4  10     1153.11      986.26    378.78 o 
 -21   5  10     3346.84     2664.77    734.73 o 
 -19   5  10      133.81      596.21    281.05 o 
 -17   5  10     3214.54     3376.71    571.71 o 
 -15   5  10     3366.91     3253.10    402.70 o 
 -13   5  10       84.10      224.16    199.18 o 
 -11   5  10     6151.88     5304.45    452.47 o 
  -9   5  10       42.52       37.68    142.06 o 
  -7   5  10     5877.23     6093.74    319.55 o 
  -5   5  10     1287.19     1251.67    194.72 o 
  -3   5  10     2288.96     2396.17    298.00 o 
  -1   5  10     2295.17     2180.62    316.53 o 
   1   5  10     4978.26     5377.81    285.89 o 
   3   5  10     1210.10      965.06    138.87 o 
   5   5  10      132.63       24.97    112.31 o 
   7   5  10       20.59     -156.14    163.87 o 
   9   5  10     6187.83     6574.73    376.73 o 
  11   5  10     1729.53     1525.98    259.29 o 
  13   5  10     3474.85     3110.54    332.54 o 
  15   5  10     2550.66     2897.74    378.76 o 
  17   5  10     1743.88     1843.37    318.97 o 
  19   5  10     1081.32      907.81    279.75 o 
 -20   6  10        2.71      248.18    361.24 o 
 -18   6  10     1499.34     1601.71    346.77 o 
 -16   6  10     4207.86     3492.88    668.19 o 
 -14   6  10     2137.37     1920.66    344.67 o 
 -12   6  10     1168.14     1064.06    276.17 o 
 -10   6  10      165.94      329.97    312.38 o 
  -8   6  10      466.39      389.30    214.42 o 
  -6   6  10     2695.06     2647.71    246.29 o 
  -4   6  10     3916.01     4048.22    283.85 o 
  -2   6  10     1075.69     1248.04    197.05 o 
   0   6  10      756.63      808.69    183.32 o 
   2   6  10      359.76      318.55    153.79 o 
   4   6  10     9054.30     8006.10    298.78 o 
   6   6  10      968.43     1210.56    224.50 o 
   8   6  10     1159.96     1160.01    287.61 o 
  10   6  10     2319.83     2556.88    298.21 o 
  12   6  10     2881.88     2830.35    316.88 o 
  14   6  10      795.59     1023.48    261.17 o 
  16   6  10      156.25      332.07    231.62 o 
  18   6  10      633.31     1175.83    292.84 o 
 -19   7  10     1073.32     1062.50    329.90 o 
 -17   7  10      253.18      670.69    284.38 o 
 -15   7  10      133.67      287.45    240.78 o 
 -13   7  10      541.46      637.96    274.38 o 
 -11   7  10       74.16      116.75    209.55 o 
  -9   7  10     1867.55     2331.56    253.80 o 
  -7   7  10     4488.42     5536.25    330.74 o 
  -5   7  10     4710.88     4300.15    418.33 o 
  -3   7  10     1928.45     2008.47    236.40 o 
  -1   7  10      167.78        6.44    148.14 o 
   1   7  10     2948.79     3378.94    266.32 o 
   3   7  10     7902.98     8020.34    312.57 o 
   5   7  10     1303.05     1254.53    171.76 o 
   7   7  10       29.09      229.04    216.78 o 
   9   7  10     3968.12     4769.67    460.24 o 
  11   7  10       20.10      115.29    243.71 o 
  13   7  10      448.04      307.12    511.30 o 
  15   7  10      305.58       36.96    285.59 o 
  17   7  10     2934.83     3103.11    485.39 o 
  19   7  10        4.90      304.31    440.21 o 
 -18   8  10      338.43      177.68    275.08 o 
 -16   8  10     2626.73     2404.82    410.70 o 
 -14   8  10     1133.40     1352.78    373.49 o 
 -12   8  10     1176.54     1269.73    582.39 o 
 -10   8  10     2805.94     2736.97    486.44 o 
  -8   8  10      215.07      182.23    166.02 o 
  -6   8  10     1966.43     1808.12    237.97 o 
  -4   8  10      454.77      466.79    178.45 o 
  -2   8  10    24616.86    24049.04    601.43 o 
   0   8  10     2097.40     1774.74    229.45 o 
   2   8  10     1511.01     1588.59    217.88 o 
   4   8  10     4842.30     4592.68    264.00 o 
   6   8  10      137.49      145.23    186.47 o 
   8   8  10    12472.34    12225.24    635.54 o 
  10   8  10      102.13      -40.36    226.24 o 
  12   8  10     1196.57     1107.28    492.56 o 
  14   8  10     2275.53     2497.06    417.49 o 
  16   8  10       54.60      -58.25    294.51 o 
  18   8  10      783.25      859.18    380.62 o 
 -17   9  10      225.92      515.82    296.31 o 
 -15   9  10       17.65      297.01    262.83 o 
 -13   9  10      361.42      116.31    234.49 o 
 -11   9  10      212.08      266.44    356.51 o 
  -9   9  10      922.57      480.22    536.16 o 
  -7   9  10     2545.11     2593.48    408.39 o 
  -5   9  10      850.06      779.47    195.67 o 
  -3   9  10      618.42      680.27    292.74 o 
  -1   9  10      434.93      704.79    189.32 o 
   1   9  10       36.19        0.87    257.17 o 
   3   9  10     9680.23     8992.00    348.71 o 
   5   9  10     1222.28      835.22    178.83 o 
   7   9  10      666.83      812.15    282.62 o 
   9   9  10       54.83      119.31    233.86 o 
  11   9  10        7.66      -88.18    256.81 o 
  13   9  10      255.36      310.44    497.82 o 
  15   9  10      344.87      217.34    307.97 o 
  17   9  10       85.41     -132.30    325.98 o 
 -16  10  10     2311.39     1380.90    750.49 o 
 -14  10  10      217.10      162.82    273.80 o 
 -12  10  10     3962.31     4566.84   1136.24 o 
 -10  10  10      476.85      599.81    283.83 o 
  -8  10  10     2680.39     3072.53    594.61 o 
  -6  10  10     3739.16     4398.99    337.63 o 
  -4  10  10       37.83      211.36    264.76 o 
  -2  10  10     2304.21     2428.28    273.57 o 
   0  10  10      416.03      600.41    191.31 o 
   2  10  10     1136.80     1432.53    226.22 o 
   4  10  10      154.22     -140.36    140.36 o 
   6  10  10     2695.30     2664.38    301.09 o 
   8  10  10       24.32      232.87    266.91 o 
  10  10  10     7991.57     7830.08    624.77 o 
  12  10  10        5.03      -45.05    264.96 o 
  14  10  10      549.07      395.68    327.46 o 
  16  10  10      335.24     -103.20    325.37 o 
 -15  11  10       10.92      132.06    278.59 o 
 -13  11  10      371.29      368.92    283.82 o 
 -11  11  10     1130.33     1561.17    350.23 o 
  -9  11  10      781.61      916.26    313.35 o 
  -7  11  10     1787.29     2444.10    290.96 o 
  -5  11  10      256.68      416.55    194.30 o 
  -3  11  10     3291.83     4060.51    341.86 o 
  -1  11  10      609.96      356.80    193.74 o 
   1  11  10     2428.27     2299.90    277.83 o 
   3  11  10     5493.13     5057.78    308.51 o 
   5  11  10      535.17      326.14    200.89 o 
   7  11  10     7167.47     7054.94    970.77 o 
   9  11  10      505.87      476.82    272.36 o 
  11  11  10      471.47      434.63    425.85 o 
  13  11  10     1763.67     2212.25    428.02 o 
  15  11  10       99.89      182.84    339.01 o 
 -14  12  10     3110.10     2969.57    473.17 o 
 -12  12  10     1880.62     2052.37    410.90 o 
 -10  12  10     3914.38     4067.91    495.51 o 
  -8  12  10      161.88      203.54    270.66 o 
  -6  12  10     1721.33     2045.26    285.81 o 
  -4  12  10      893.57     1305.63    247.65 o 
  -2  12  10       59.11      153.24    186.37 o 
   0  12  10       47.04       -6.27    177.44 o 
   2  12  10      211.95      268.95    212.47 o 
   4  12  10      818.74      876.39    197.95 o 
   6  12  10      716.12      742.86    237.54 o 
   8  12  10     4125.93     4374.69    704.44 o 
  10  12  10      556.51        6.87    277.61 o 
  12  12  10       42.89       29.52    307.35 o 
  14  12  10       22.18     -451.47    591.50 o 
 -13  13  10     1043.90      955.27    461.40 o 
 -11  13  10      251.50      196.63    277.92 o 
  -9  13  10      397.68      506.68    558.58 o 
  -7  13  10        5.57     -161.09    226.20 o 
  -5  13  10     4047.33     4316.13    375.52 o 
  -3  13  10      106.20      164.38    195.44 o 
  -1  13  10     4653.17     4899.54    454.78 o 
   1  13  10     1258.15     1363.22    253.81 o 
   3  13  10       20.51     -162.67    162.67 o 
   5  13  10     6340.70     5949.68    425.92 o 
   7  13  10       38.15      -36.64    628.97 o 
   9  13  10     4344.98     3214.93    468.49 o 
  11  13  10     2627.43     2178.22    831.21 o 
  13  13  10      264.21      542.10    762.05 o 
 -12  14  10        6.04     -276.04    276.04 o 
 -10  14  10        6.96      434.39    411.84 o 
  -8  14  10     1475.26     1879.30    397.92 o 
  -6  14  10      579.39      812.55    414.29 o 
  -4  14  10      899.09      622.58    311.97 o 
  -2  14  10      342.57      579.04    231.14 o 
   0  14  10       15.40       85.57    293.09 o 
   2  14  10     5764.08     5604.15    356.10 o 
   4  14  10      323.88      247.81    183.73 o 
   6  14  10       64.47     -137.88    229.12 o 
   8  14  10     8011.35     8201.30    650.53 o 
  10  14  10      106.57      102.50    321.33 o 
  -9  15  10     6287.24     6782.94    676.25 o 
  -7  15  10     1012.35     1023.65    462.10 o 
  -5  15  10     2142.89     1757.39    406.24 o 
  -3  15  10     2207.62     2375.43    420.53 o 
  -1  15  10     1390.13     1337.37    364.78 o 
   1  15  10     2532.17     2336.33    328.83 o 
   3  15  10      273.85      222.80    195.44 o 
   5  15  10       23.74       55.11    241.58 o 
   7  15  10      710.92      463.37    514.10 o 
   9  15  10       28.54       95.65    313.33 o 
  -6  16  10     1444.43     1442.16    750.84 o 
  -4  16  10     1323.80     1816.27    409.63 o 
  -2  16  10        5.45     -213.99    489.06 o 
   0  16  10     5297.49     6150.92    763.31 o 
   2  16  10       88.45      230.81    206.32 o 
   4  16  10      557.56       55.40    260.96 o 
 -19   1  11       88.94      479.08    272.47 o 
 -17   1  11     1962.32     1574.91    338.62 o 
 -15   1  11     2103.04     1617.65    336.89 o 
 -13   1  11     3417.43     3859.41    427.17 o 
 -11   1  11     4165.73     3756.97    385.20 o 
  -9   1  11      350.71      770.21    352.83 o 
  -7   1  11     1683.64     1809.60    169.67 o 
  -5   1  11     6007.29     6779.85    350.37 o 
  -3   1  11     8413.08     8711.52    344.34 o 
  -1   1  11     5179.03     5238.08    282.40 o 
   1   1  11     1245.82     1246.12    162.38 o 
   3   1  11     7780.68     7555.50    318.10 o 
   5   1  11      630.50      638.94    244.27 o 
   7   1  11     7403.17     7108.32    462.30 o 
   9   1  11      753.90      128.79    266.21 o 
  11   1  11      100.13     -248.12    258.57 o 
  13   1  11     6375.89     6124.82    532.09 o 
  15   1  11     7520.51     6303.42    574.56 o 
  17   1  11       13.88     -202.86    324.84 o 
  19   1  11      781.58      337.83    326.24 o 
 -20   2  11      540.84      452.88    314.66 o 
 -18   2  11     1272.30     1580.40    407.46 o 
 -16   2  11      952.36      743.59    287.29 o 
 -14   2  11      148.46      -22.82    220.93 o 
 -12   2  11      449.37      544.12    229.48 o 
 -10   2  11        9.43      156.32    264.05 o 
  -8   2  11       72.03        1.66    167.72 o 
  -6   2  11     7378.46     7744.07    343.95 o 
  -4   2  11      195.31      344.05    146.90 o 
  -2   2  11    17839.64    18230.95    582.11 o 
   0   2  11       54.54       26.60    120.86 o 
   2   2  11     2109.00     2205.89    165.88 o 
   4   2  11     5803.50     5746.36    256.33 o 
   6   2  11      139.38      102.01    175.76 o 
   8   2  11    11641.21    11187.52    555.84 o 
  10   2  11      574.99      163.12    267.07 o 
  12   2  11     3409.89     3165.30    341.37 o 
  14   2  11     2239.44     2502.19    322.48 o 
  16   2  11       40.59     -122.08    215.64 o 
  18   2  11     6285.91     6142.22    473.02 o 
 -19   3  11        2.65       59.53    369.12 o 
 -17   3  11       27.13      -35.02    297.67 o 
 -15   3  11      950.69      860.93    265.17 o 
 -13   3  11     1833.12     1873.59    320.23 o 
 -11   3  11      205.34      374.90    221.57 o 
  -9   3  11      235.38      312.17    203.92 o 
  -7   3  11      233.95      294.83    153.32 o 
  -5   3  11    14369.30    13988.79    521.06 o 
  -3   3  11     3945.06     4347.38    278.76 o 
  -1   3  11      333.90      278.79    133.95 o 
   1   3  11     1386.14     1554.38    165.54 o 
   3   3  11      293.29      277.49    113.46 o 
   5   3  11      396.17      653.35    190.85 o 
   7   3  11     4912.11     5055.68    364.87 o 
   9   3  11     4370.71     3849.07    328.12 o 
  11   3  11     1200.57     1412.05    267.54 o 
  13   3  11     1311.22     1216.09    267.32 o 
  15   3  11      223.07      -26.64    218.67 o 
  17   3  11      528.73      194.04    248.42 o 
  19   3  11      165.85      241.80    262.84 o 
 -20   4  11     1773.68     1668.20    413.07 o 
 -18   4  11     1402.23     1433.03    506.57 o 
 -16   4  11       61.82      319.54    231.33 o 
 -14   4  11     2839.59     3172.25    398.58 o 
 -12   4  11        7.10      -11.93    181.53 o 
 -10   4  11     3155.99     3239.30    372.14 o 
  -8   4  11     1708.06     1707.11    216.84 o 
  -6   4  11     2229.98     2356.98    235.23 o 
  -4   4  11     4750.78     5040.32    302.66 o 
  -2   4  11     6583.26     6312.21    318.49 o 
   0   4  11      878.95      961.19    234.87 o 
   2   4  11     4686.02     4309.91    206.93 o 
   4   4  11       39.22      -62.86    136.88 o 
   6   4  11     3973.63     3791.44    306.24 o 
   8   4  11     9515.24     9999.01    448.07 o 
  10   4  11      112.85      -61.27    191.91 o 
  12   4  11     4968.03     5539.72    398.17 o 
  14   4  11     9382.25     9416.25    504.51 o 
  16   4  11       27.77     -192.79    224.42 o 
  18   4  11     2293.12     1948.08    341.08 o 
 -19   5  11     2615.50     1886.28    873.59 o 
 -17   5  11     2166.02     2233.08    372.33 o 
 -15   5  11      203.10      234.99    453.87 o 
 -13   5  11     1733.65     1420.23    456.14 o 
 -11   5  11     1667.21     1461.78    300.21 o 
  -9   5  11      870.04     1094.17    273.00 o 
  -7   5  11     6559.68     6878.12    351.69 o 
  -5   5  11     2768.87     2633.43    257.03 o 
  -3   5  11       27.87       -9.84    135.40 o 
  -1   5  11     7341.53     7912.08    348.40 o 
   1   5  11       24.45      -55.14    131.48 o 
   3   5  11     2400.93     2469.59    204.79 o 
   5   5  11      200.91      272.51    216.28 o 
   7   5  11     1741.25     2036.76    339.17 o 
   9   5  11      449.88      400.07    254.72 o 
  11   5  11      546.24      555.77    227.46 o 
  13   5  11      303.04      333.35    233.23 o 
  15   5  11      256.39      412.93    268.28 o 
  17   5  11      131.35     -205.08    219.53 o 
 -18   6  11      616.29     1014.13    330.85 o 
 -16   6  11     2283.36     1726.39    365.87 o 
 -14   6  11       74.57      -64.80    592.20 o 
 -12   6  11      204.98      296.61    223.65 o 
 -10   6  11     4010.33     3818.14    413.03 o 
  -8   6  11     2079.29     2629.80    268.20 o 
  -6   6  11     3351.26     3347.66    283.02 o 
  -4   6  11      129.35      133.81    157.54 o 
  -2   6  11    14909.76    15258.75    812.91 o 
   0   6  11     2316.91     2700.23    298.43 o 
   2   6  11     3845.80     3784.85    272.29 o 
   4   6  11       25.04      -11.11    151.23 o 
   6   6  11     4577.53     4704.74    443.18 o 
   8   6  11       15.74     -299.99    406.76 o 
  10   6  11     6628.64     6550.99    533.75 o 
  12   6  11     1308.16     1116.37    437.93 o 
  14   6  11      613.46      259.02    430.58 o 
  16   6  11     8271.68     9849.67   1685.01 o 
  18   6  11      148.50      101.03    331.19 o 
 -17   7  11      117.86      208.67    273.25 o 
 -15   7  11     6035.03     5502.58    533.26 o 
 -13   7  11     2246.65     2576.40    389.88 o 
 -11   7  11     1017.15     1065.82    292.82 o 
  -9   7  11     7823.50     7314.30    521.00 o 
  -7   7  11       10.06      156.14    168.60 o 
  -5   7  11     3514.68     3358.51    284.27 o 
  -3   7  11     1145.96     1512.73    260.31 o 
  -1   7  11      152.52      132.39    158.78 o 
   1   7  11        8.93       32.16    150.46 o 
   3   7  11      764.44      593.16    204.26 o 
   5   7  11      285.91       88.92    175.43 o 
   7   7  11     3074.01     3025.72    407.63 o 
   9   7  11      995.29      787.20    288.90 o 
  11   7  11       31.92     -141.55    248.62 o 
  13   7  11     4090.08     3909.80    497.12 o 
  15   7  11       15.87     -230.21    278.57 o 
  17   7  11     2084.64     2405.11    470.66 o 
 -18   8  11      440.23      705.59    319.28 o 
 -16   8  11      161.54      208.58    331.29 o 
 -14   8  11     1376.90     1328.70    554.03 o 
 -12   8  11      866.86      786.27    276.20 o 
 -10   8  11      345.15      185.99    226.83 o 
  -8   8  11      462.55      571.26    195.81 o 
  -6   8  11     7397.12     7925.82    402.77 o 
  -4   8  11     5951.46     6588.33    365.35 o 
  -2   8  11      720.52      640.75    186.63 o 
   0   8  11      314.52      373.58    178.93 o 
   2   8  11     1426.83     1530.91    227.98 o 
   4   8  11       79.91     -181.83    259.91 o 
   6   8  11     3292.19     3342.65    417.43 o 
   8   8  11     1962.34     1709.26    344.98 o 
  10   8  11     1164.24     1582.53    414.64 o 
  12   8  11       33.82      416.18    295.01 o 
  14   8  11      681.09      284.81    307.89 o 
  16   8  11      190.65      -85.14    335.27 o 
 -17   9  11      212.35      238.46    474.88 o 
 -15   9  11     4189.46     4707.21    538.58 o 
 -13   9  11     1584.46     1992.92    689.03 o 
 -11   9  11     1778.36     1620.27    344.90 o 
  -9   9  11       18.34      313.52    257.04 o 
  -7   9  11       41.66       51.27    176.05 o 
  -5   9  11     6909.88     7217.11    397.23 o 
  -3   9  11       56.02     -157.30    157.30 o 
  -1   9  11    10166.76    10312.01    431.24 o 
   1   9  11    16284.09    16183.92    518.92 o 
   3   9  11      398.18      380.75    157.35 o 
   5   9  11     4657.13     5337.49    368.15 o 
   7   9  11      112.42      153.81    616.19 o 
   9   9  11     1076.02      620.82    294.00 o 
  11   9  11     7800.28     8635.86    652.52 o 
  13   9  11        4.67     -212.84    380.50 o 
  15   9  11     2720.22     3767.85    528.76 o 
 -16  10  11     1618.54     1839.30    404.57 o 
 -14  10  11     4582.66     4178.63    827.01 o 
 -12  10  11        4.98     -176.97    234.99 o 
 -10  10  11     5500.59     5210.83    890.92 o 
  -8  10  11     1170.70      997.30    220.44 o 
  -6  10  11      306.08       74.24    178.85 o 
  -4  10  11     1618.88     1364.24    254.36 o 
  -2  10  11        3.24     -152.19    152.19 o 
   0  10  11     4068.45     3976.07    325.86 o 
   2  10  11     2031.05     1650.34    313.96 o 
   4  10  11       15.68      116.60    197.65 o 
   6  10  11     3358.15     2353.55    388.73 o 
   8  10  11     1174.39     1030.38    312.37 o 
  10  10  11     1633.99     1176.64    913.69 o 
  12  10  11       96.90       61.10    312.92 o 
  14  10  11        2.45      -17.34    311.30 o 
 -15  11  11     1526.89     1287.72    410.97 o 
 -13  11  11       13.52      544.41    300.21 o 
 -11  11  11      594.05      388.87    384.00 o 
  -9  11  11       97.19      557.05    290.11 o 
  -7  11  11      561.48      680.48    217.97 o 
  -5  11  11      164.93      479.67    196.92 o 
  -3  11  11      974.49     1262.57    244.48 o 
  -1  11  11       46.77       88.29    185.63 o 
   1  11  11     2784.69     2483.51    288.42 o 
   3  11  11     4094.42     3659.53    352.01 o 
   5  11  11      640.16      687.19    231.29 o 
   7  11  11      895.92      413.79    565.06 o 
   9  11  11        3.18        4.69    291.03 o 
  11  11  11      257.97      209.37    319.69 o 
  13  11  11      259.31       17.18    327.99 o 
 -12  12  11      371.99      332.64    302.67 o 
 -10  12  11      199.74     -153.59    755.22 o 
  -8  12  11     1042.39      538.18    308.48 o 
  -6  12  11      792.23     1197.39    414.78 o 
  -4  12  11     1686.28     1984.09    285.93 o 
  -2  12  11     2158.00     2864.27    317.74 o 
   0  12  11     2985.62     3224.39    326.48 o 
   2  12  11       11.07      145.59    168.85 o 
   4  12  11     1673.46     2222.21    312.19 o 
   6  12  11      874.11     1110.57    325.79 o 
   8  12  11       12.36      224.27    453.52 o 
  10  12  11       18.88      453.26    318.31 o 
  12  12  11      957.70      949.56    369.37 o 
 -11  13  11     2921.12     2872.61    470.69 o 
  -9  13  11     2996.55     2452.45    442.84 o 
  -7  13  11     2639.06     2598.06    433.63 o 
  -5  13  11     1098.32      589.73    229.42 o 
  -3  13  11      202.19      320.76    209.70 o 
  -1  13  11        0.43      160.37    202.85 o 
   1  13  11     2948.68     2872.59    400.39 o 
   3  13  11     1328.10     1430.37    237.98 o 
   5  13  11     2224.08     1348.46    358.83 o 
   7  13  11     1365.23     1915.34    401.53 o 
   9  13  11      448.96      218.75    314.23 o 
  11  13  11     5109.72     4742.97    587.81 o 
  -8  14  11       11.71       35.42    395.21 o 
  -6  14  11     3791.24     3793.00    510.40 o 
  -4  14  11       30.93       -5.17    205.78 o 
  -2  14  11     1133.84      644.86    248.46 o 
   0  14  11      355.63      534.06    242.51 o 
   2  14  11       58.42       13.78    207.40 o 
   4  14  11      862.81      747.32    412.64 o 
   6  14  11       99.36      -69.65    343.20 o 
   8  14  11     3668.00     3536.71    516.39 o 
  -5  15  11      537.55      803.85    337.23 o 
  -3  15  11      441.27      760.37    345.22 o 
  -1  15  11     1357.80     1675.34    320.51 o 
   1  15  11      105.58      483.99    209.06 o 
   3  15  11     1287.33     1444.49    613.28 o 
   5  15  11       11.87     -118.23    281.76 o 
 -18   0  12     1700.98     2576.46    588.35 o 
 -16   0  12      118.93     -223.78    278.41 o 
 -14   0  12     6645.06     7501.05    782.36 o 
 -12   0  12      998.42      822.98    369.82 o 
 -10   0  12      524.49      403.09    289.97 o 
  -8   0  12     4103.40     4030.86    560.68 o 
  -6   0  12      672.57      664.65    209.08 o 
  -4   0  12    19161.72    19568.13   1337.43 o 
  -2   0  12    51716.27    51277.08   1511.84 o 
   0   0  12      523.13     1024.15    219.25 o 
   2   0  12     6148.98     6579.17    381.58 o 
   4   0  12      204.19      287.52    305.03 o 
   6   0  12       13.71     -305.73    305.73 o 
   8   0  12     4980.58     5355.34    642.28 o 
  10   0  12      968.41     1192.45    462.27 o 
  12   0  12     4276.94     5228.92    717.57 o 
  14   0  12      117.93     -174.75    434.96 o 
  16   0  12      623.12      373.32    507.80 o 
  18   0  12     6893.81     5853.68    881.12 o 
 -19   1  12        6.70      135.61    272.64 o 
 -17   1  12        2.58       85.11    241.85 o 
 -15   1  12       83.02       37.07    252.50 o 
 -13   1  12     1047.74     1060.63    266.40 o 
 -11   1  12        2.81     -109.23    191.18 o 
  -9   1  12        1.14      284.80    209.15 o 
  -7   1  12       69.78      343.28    210.47 o 
  -5   1  12     1856.91     1541.95    171.49 o 
  -3   1  12      984.27     1195.40    192.57 o 
  -1   1  12       41.48       71.69    112.52 o 
   1   1  12     3067.85     3071.78    191.52 o 
   3   1  12     3686.37     3756.11    259.46 o 
   5   1  12     6991.79     6137.00    430.93 o 
   7   1  12     7594.27     7978.05    498.01 o 
   9   1  12      114.35       87.83    261.47 o 
  11   1  12     2764.85     3031.88    424.56 o 
  13   1  12     1843.11     1633.38    404.70 o 
  15   1  12     9322.23    10328.62    687.74 o 
  17   1  12        5.85       23.15    240.89 o 
 -18   2  12      752.26      709.33    316.67 o 
 -16   2  12     3190.93     3070.33    423.42 o 
 -14   2  12      669.75      726.14    287.20 o 
 -12   2  12     8381.49     7464.36    538.28 o 
 -10   2  12     1823.78     1591.65    294.52 o 
  -8   2  12        2.08      258.58    190.46 o 
  -6   2  12     1659.16     1227.60    210.37 o 
  -4   2  12    11616.40    10584.26    498.49 o 
  -2   2  12       56.93        3.48    130.91 o 
   0   2  12    15837.79    14412.47    369.99 o 
   2   2  12     1918.13     2094.04    208.98 o 
   4   2  12     1602.72     1516.56    226.16 o 
   6   2  12     3702.09     3510.85    304.22 o 
   8   2  12      623.61      786.96    226.85 o 
  10   2  12     7967.78     6521.00    411.08 o 
  12   2  12      681.19      363.58    231.34 o 
  14   2  12        8.46        6.93    212.01 o 
  16   2  12      250.35      534.53    251.99 o 
  18   2  12     1330.28      867.69    307.75 o 
 -19   3  12     2671.35     2103.34    720.20 o 
 -17   3  12      379.25      293.12    349.15 o 
 -15   3  12     4956.11     5212.81    731.93 o 
 -13   3  12     1117.81      640.00    262.50 o 
 -11   3  12        3.51      -81.03    208.20 o 
  -9   3  12     6801.96     6803.14    493.35 o 
  -7   3  12      167.99      245.12    186.88 o 
  -5   3  12     1726.99     1401.34    249.46 o 
  -3   3  12     5236.86     6057.06    324.36 o 
  -1   3  12      850.37      510.97    171.27 o 
   1   3  12     6970.28     6940.91    255.43 o 
   3   3  12      913.77     1120.73    170.23 o 
   5   3  12       29.83     -114.91    163.31 o 
   7   3  12     5428.32     5223.05    478.36 o 
   9   3  12     1185.44     1260.79    256.06 o 
  11   3  12        5.59       70.73    197.46 o 
  13   3  12     7539.73     7458.58    464.21 o 
  15   3  12      807.24      390.77    239.58 o 
  17   3  12     1775.40     1693.99    336.49 o 
 -18   4  12      326.58      249.45    273.89 o 
 -16   4  12      152.90      115.23    249.59 o 
 -14   4  12      434.95      448.98    357.56 o 
 -12   4  12     1980.09     1703.58    325.15 o 
 -10   4  12        4.83      274.88    200.24 o 
  -8   4  12      616.32      568.27    244.17 o 
  -6   4  12       31.13      232.35    152.01 o 
  -4   4  12     1160.14     1207.65    200.30 o 
  -2   4  12      392.28      296.75    206.33 o 
   0   4  12     5501.31     5283.77    303.60 o 
   2   4  12     1047.12     1003.69    166.09 o 
   4   4  12      135.04        7.31    209.60 o 
   6   4  12     1865.41     1725.18    323.90 o 
   8   4  12     5575.79     5784.62    484.04 o 
  10   4  12    10322.16     9817.24    489.21 o 
  12   4  12     5253.63     5208.19    410.99 o 
  14   4  12        9.31     -118.68    223.60 o 
  16   4  12      527.25      596.88    278.93 o 
 -17   5  12     3542.81     2907.70    583.09 o 
 -15   5  12      102.49       93.83    233.64 o 
 -13   5  12      977.95      979.19    368.59 o 
 -11   5  12     2398.14     2966.75    402.80 o 
  -9   5  12      516.50      664.72    256.79 o 
  -7   5  12     2356.03     2905.34    505.10 o 
  -5   5  12     1121.56     1463.85    218.23 o 
  -3   5  12       72.96      406.54    168.20 o 
  -1   5  12     1014.59     1253.16    249.75 o 
   1   5  12      258.50     -103.61    153.96 o 
   3   5  12      668.91      653.05    189.41 o 
   5   5  12      866.64      889.70    555.43 o 
   7   5  12      830.87     1271.77    306.48 o 
   9   5  12     4571.09     4388.36   1301.36 o 
  11   5  12     3431.72     3234.28    563.48 o 
  13   5  12      152.86     -244.32    244.32 o 
  15   5  12     3757.84     3483.40    497.00 o 
  17   5  12      166.51      113.08    299.23 o 
 -16   6  12      649.53      740.65    300.55 o 
 -14   6  12     1787.01     1015.80    313.97 o 
 -12   6  12       33.46      162.96    224.66 o 
 -10   6  12     1856.14     2145.86    356.74 o 
  -8   6  12      734.60      898.20    278.58 o 
  -6   6  12       62.83      188.19    151.34 o 
  -4   6  12     1018.30     1053.03    206.23 o 
  -2   6  12      412.39      425.81    173.92 o 
   0   6  12     2551.56     2375.35    277.45 o 
   2   6  12     2258.94     1926.73    209.04 o 
   4   6  12       21.79       73.18    220.31 o 
   6   6  12      618.87      646.08    272.78 o 
   8   6  12     4655.11     4222.92    466.56 o 
  10   6  12       50.08      538.50    415.69 o 
  12   6  12     2494.13     2381.99    422.68 o 
  14   6  12     1667.29     1758.55    412.48 o 
  16   6  12       94.51     -263.18    443.54 o 
 -17   7  12      368.00      714.14    314.76 o 
 -15   7  12      571.51      801.65    307.37 o 
 -13   7  12      580.81      815.83    291.05 o 
 -11   7  12      354.54      680.91    273.01 o 
  -9   7  12     1675.14     1302.58    313.13 o 
  -7   7  12     2827.83     3377.49    591.24 o 
  -5   7  12     1754.71     1780.68    239.38 o 
  -3   7  12     1796.89     1663.52    238.89 o 
  -1   7  12     4815.95     4767.62    377.62 o 
   1   7  12      193.62      225.73    165.01 o 
   3   7  12     6406.07     6874.82    380.55 o 
   5   7  12     6083.33     4900.33    471.94 o 
   7   7  12     2487.88     1749.41    454.92 o 
   9   7  12      461.60      375.30    797.94 o 
  11   7  12     2461.67     2595.69    425.81 o 
  13   7  12     1340.26     1458.21    742.26 o 
  15   7  12     1269.07     1222.93    417.92 o 
 -16   8  12     1057.90     1325.72    377.34 o 
 -14   8  12      269.06      193.35    367.37 o 
 -12   8  12     3559.04     4381.84    505.23 o 
 -10   8  12      214.20      374.65    261.22 o 
  -8   8  12     2464.76     2623.22    384.32 o 
  -6   8  12     2303.14     2300.65    465.02 o 
  -4   8  12      938.13      703.17    205.66 o 
  -2   8  12    10254.47    10480.33    436.59 o 
   0   8  12        3.95     -140.74    159.26 o 
   2   8  12     6465.63     6726.26    329.44 o 
   4   8  12     1785.12     1663.91    343.54 o 
   6   8  12        4.82     -243.57    243.57 o 
   8   8  12     6506.67     6457.47    559.59 o 
  10   8  12      228.33      -15.82    598.15 o 
  12   8  12      218.79       78.29    296.69 o 
  14   8  12     2555.73     2275.50    459.40 o 
 -15   9  12      620.00      535.94    306.50 o 
 -13   9  12      159.08      132.21    279.61 o 
 -11   9  12     3247.83     3755.00    477.26 o 
  -9   9  12      377.61      236.18    270.50 o 
  -7   9  12     4684.71     4933.15    453.70 o 
  -5   9  12       38.00      -35.08    184.09 o 
  -3   9  12     2200.07     2075.28    264.36 o 
  -1   9  12     2401.01     2406.02    279.31 o 
   1   9  12       48.60      -34.55    271.46 o 
   3   9  12     5880.39     5649.55    380.56 o 
   5   9  12      588.28      463.47    280.53 o 
   7   9  12        9.51     -204.91    296.27 o 
   9   9  12      478.46      619.02    330.36 o 
  11   9  12       22.53      241.06    316.09 o 
  13   9  12      336.98       13.98    313.65 o 
 -14  10  12        4.27      190.51    287.48 o 
 -12  10  12     2309.65     2700.23    588.52 o 
 -10  10  12       35.01      179.21    283.32 o 
  -8  10  12      271.75      188.23    264.97 o 
  -6  10  12     2354.75     2484.92    320.40 o 
  -4  10  12       10.99     -154.04    167.97 o 
  -2  10  12      667.54      957.99    221.17 o 
   0  10  12     2795.62     2982.67    310.36 o 
   2  10  12     5085.12     4770.31    314.78 o 
   4  10  12     1525.09      977.14    305.02 o 
   6  10  12      781.76      748.65    399.58 o 
   8  10  12        5.26        3.08    282.31 o 
  10  10  12     1833.88     1264.12    587.99 o 
  12  10  12       32.66      391.70    344.93 o 
 -13  11  12     1086.25      904.27    363.00 o 
 -11  11  12     1348.50     1874.65    401.71 o 
  -9  11  12     2799.45     2796.90    445.05 o 
  -7  11  12     2306.46     2704.02    320.27 o 
  -5  11  12      686.26      453.31    223.67 o 
  -3  11  12     6762.05     6901.58    426.16 o 
  -1  11  12      441.59      612.83    215.64 o 
   1  11  12     2890.18     2436.88    294.68 o 
   3  11  12     5681.58     6649.96    429.82 o 
   5  11  12     1900.53     1418.94    332.61 o 
   7  11  12     3266.28     3675.11    478.70 o 
   9  11  12     1265.17      960.82    368.73 o 
  11  11  12      306.92      141.31    355.61 o 
 -10  12  12      205.46      718.18    321.56 o 
  -8  12  12     2055.80     2132.83    423.52 o 
  -6  12  12      269.91      175.34    212.40 o 
  -4  12  12      418.88       75.81    210.22 o 
  -2  12  12        0.44     -103.73    193.74 o 
   0  12  12      348.61      218.95    211.38 o 
   2  12  12     1784.57     1275.75    271.84 o 
   4  12  12     2346.42     2210.82    398.11 o 
   6  12  12      613.73      536.34    308.38 o 
   8  12  12       89.73      227.47    319.79 o 
  10  12  12       27.24       43.76    321.51 o 
  -9  13  12     1460.93     1190.12    393.51 o 
  -7  13  12      908.60      392.28    324.17 o 
  -5  13  12     3690.18     3727.30    369.52 o 
  -3  13  12       85.27       -0.76    207.12 o 
  -1  13  12     1365.89     1218.79    272.68 o 
   1  13  12     2038.76     1403.00    572.84 o 
   3  13  12       52.19       39.79    222.92 o 
   5  13  12     1421.51     1584.57    392.67 o 
   7  13  12       15.53       72.14    283.66 o 
  -6  14  12      917.98     1208.91    366.85 o 
  -4  14  12      889.03      771.57    365.60 o 
  -2  14  12     2944.91     3266.04    380.12 o 
   0  14  12      688.10      605.28    255.75 o 
   2  14  12     2920.71     3437.73    500.99 o 
   4  14  12        3.27      -72.17    282.92 o 
 -17   1  13     2334.81     2541.06    419.12 o 
 -15   1  13      314.41      -12.73    251.99 o 
 -13   1  13     2617.48     2806.03    404.76 o 
 -11   1  13      381.33      191.88    229.08 o 
  -9   1  13      919.83     1285.32    280.25 o 
  -7   1  13     4818.83     5359.99    445.36 o 
  -5   1  13      101.53      185.30    130.52 o 
  -3   1  13     6547.20     7301.05    525.22 o 
  -1   1  13    29137.02    28554.13    765.86 o 
   1   1  13        6.62     -119.86    120.11 o 
   3   1  13     4575.19     4784.84    323.49 o 
   5   1  13      476.66       94.33    464.72 o 
   7   1  13     2833.24     2910.10    386.75 o 
   9   1  13     1680.55     1887.19    367.16 o 
  11   1  13      379.86     -113.02    405.36 o 
  13   1  13     2318.44     1570.52    422.33 o 
  15   1  13     1725.21     1379.31    324.17 o 
 -16   2  13     1923.04     1907.76    378.61 o 
 -14   2  13     1019.12     1213.86    309.28 o 
 -12   2  13    11755.44    11517.62   1379.63 o 
 -10   2  13      189.78      386.89    283.14 o 
  -8   2  13     1724.20     1765.28    311.17 o 
  -6   2  13     3469.24     4150.04    451.06 o 
  -4   2  13     1826.49     2005.56    241.46 o 
  -2   2  13     2284.08     2727.25    506.22 o 
   0   2  13     1841.10     1932.39    174.13 o 
   2   2  13      130.41      -42.73    146.64 o 
   4   2  13     7607.70     7889.78    550.16 o 
   6   2  13      539.48      439.37    204.87 o 
   8   2  13       80.53      -73.62    228.13 o 
  10   2  13      249.12       91.33    282.81 o 
  12   2  13     2073.67     1783.32    531.44 o 
  14   2  13      749.98      436.36    271.26 o 
  16   2  13       80.12     -131.75    318.80 o 
 -17   3  13      177.09      339.43    291.49 o 
 -15   3  13      201.72      174.75    321.49 o 
 -13   3  13     1944.25     1188.60    434.25 o 
 -11   3  13       60.53      228.68    291.02 o 
  -9   3  13     2198.66     2101.58    454.57 o 
  -7   3  13      207.03       11.91    277.36 o 
  -5   3  13     1313.43     1382.58    222.03 o 
  -3   3  13     2466.00     2672.62    263.04 o 
  -1   3  13     1419.15     1419.98    273.03 o 
   1   3  13      118.46      246.01    135.74 o 
   3   3  13      818.80      874.41    265.07 o 
   5   3  13     7951.33     7689.67    512.00 o 
   7   3  13     2338.00     2645.57    385.67 o 
   9   3  13      521.77      307.92    270.53 o 
  11   3  13     2951.91     3362.91    441.17 o 
  13   3  13     1330.44     1261.83    537.57 o 
  15   3  13     1243.67     1290.47    407.04 o 
 -16   4  13      195.09       59.25    263.17 o 
 -14   4  13     5211.86     5498.86    539.60 o 
 -12   4  13     2645.46     3139.41    412.00 o 
 -10   4  13       15.14      -27.90    195.57 o 
  -8   4  13    11753.86    10923.79    591.56 o 
  -6   4  13      118.63       83.95    166.21 o 
  -4   4  13     1097.22      959.98    198.57 o 
  -2   4  13     4458.68     4609.52    315.33 o 
   0   4  13      683.03      352.73    166.42 o 
   2   4  13       15.20       31.13    156.03 o 
   4   4  13     4528.56     4196.90    423.81 o 
   6   4  13      715.21      869.18    279.69 o 
   8   4  13     2252.04     2466.60    384.13 o 
  10   4  13      632.30      534.94    310.98 o 
  12   4  13       12.37      -57.16    253.55 o 
  14   4  13     3254.00     2557.85    480.66 o 
 -15   5  13       14.48       30.82    256.05 o 
 -13   5  13       17.14     -120.79    349.33 o 
 -11   5  13     1084.69     1457.81    340.93 o 
  -9   5  13     1969.80     2261.74    362.26 o 
  -7   5  13     4994.87     4878.51    452.31 o 
  -5   5  13     3491.99     4106.14    318.30 o 
  -3   5  13       22.48       36.22    150.66 o 
  -1   5  13     6189.55     6386.92    354.20 o 
   1   5  13     1677.14     1704.56    204.74 o 
   3   5  13      815.92     1017.16    416.39 o 
   5   5  13     2696.40     2374.30    576.79 o 
   7   5  13      130.12      -51.01    440.21 o 
   9   5  13     1645.25     1081.92    328.96 o 
  11   5  13      450.02      288.04    278.93 o 
  13   5  13       31.54       95.17    290.02 o 
  15   5  13      112.43      -26.47    301.21 o 
 -16   6  13      106.13        5.78    549.12 o 
 -14   6  13     3159.69     3548.16    473.36 o 
 -12   6  13      599.12      269.00    265.96 o 
 -10   6  13      900.95      959.27    346.70 o 
  -8   6  13     6074.40     6051.33    511.92 o 
  -6   6  13       28.11     -156.24    183.90 o 
  -4   6  13      183.77      135.42    172.50 o 
  -2   6  13      886.60      522.84    187.66 o 
   0   6  13     5535.43     6085.84    489.99 o 
   2   6  13     1184.44      897.36    242.73 o 
   4   6  13       51.24       -1.46    246.12 o 
   6   6  13     3504.62     5095.38    495.83 o 
   8   6  13     5609.90     5510.31    669.94 o 
  10   6  13     8908.08     9295.44    659.32 o 
  12   6  13     4193.81     4276.46    535.66 o 
  14   6  13       17.44     -428.13    428.13 o 
 -15   7  13       14.29     -302.39    648.41 o 
 -13   7  13     3161.05     2496.07    432.85 o 
 -11   7  13      266.15      127.86    268.26 o 
  -9   7  13     1344.20     1577.47    435.83 o 
  -7   7  13       67.12       40.13    224.31 o 
  -5   7  13     2002.65     2344.39    276.55 o 
  -3   7  13       92.64       78.60    180.27 o 
  -1   7  13       81.64     -188.13    190.50 o 
   1   7  13     3260.89     3329.70    297.90 o 
   3   7  13      750.18      444.35    670.99 o 
   5   7  13     4254.96     3911.29    863.43 o 
   7   7  13     1017.40      842.50    310.23 o 
   9   7  13     4264.03     3801.13    484.67 o 
  11   7  13     1480.01     1717.09    408.23 o 
  13   7  13     2015.91     1825.89    424.73 o 
 -14   8  13     1264.33     1090.91    370.08 o 
 -12   8  13      727.55      956.64    332.21 o 
 -10   8  13      151.89     -132.35    235.85 o 
  -8   8  13      623.93      599.58    293.34 o 
  -6   8  13       21.34       -2.07    185.15 o 
  -4   8  13     1174.23      784.07    224.71 o 
  -2   8  13      506.51      593.69    205.20 o 
   0   8  13      180.37       15.26    191.95 o 
   2   8  13        3.85      -16.57    185.95 o 
   4   8  13      452.69      133.05    251.53 o 
   6   8  13      264.37      270.78    283.70 o 
   8   8  13      721.80      144.98    316.59 o 
  10   8  13      798.70      222.33    418.32 o 
  12   8  13      126.73      277.18    321.21 o 
 -13   9  13       22.40       94.91    287.10 o 
 -11   9  13      285.76       43.13    439.51 o 
  -9   9  13     1387.65     1036.46    436.71 o 
  -7   9  13      912.36      588.35    293.14 o 
  -5   9  13    10530.26    11000.49    493.70 o 
  -3   9  13      624.55     1022.62    297.65 o 
  -1   9  13      130.66     -159.19    172.60 o 
   1   9  13     2824.17     3462.68    902.65 o 
   3   9  13     2037.59     1710.94    344.20 o 
   5   9  13     6568.35     7562.66    595.11 o 
   7   9  13        5.77      289.69    365.09 o 
   9   9  13      997.07      453.11    678.52 o 
  11   9  13     2859.56     3228.14    504.31 o 
 -12  10  13       81.13      -40.93    271.96 o 
 -10  10  13      633.21      606.35    321.50 o 
  -8  10  13      174.82      665.77    324.12 o 
  -6  10  13       77.80       25.13    201.67 o 
  -4  10  13     4211.60     4671.61    382.63 o 
  -2  10  13        3.05       92.60    192.12 o 
   0  10  13      914.74      667.56    223.32 o 
   2  10  13     1791.38     2049.04    297.78 o 
   4  10  13       21.87      197.49    286.16 o 
   6  10  13     1632.04     1213.19    521.98 o 
   8  10  13      249.09      540.61    344.11 o 
  10  10  13      752.49      441.82    346.95 o 
  -9  11  13      105.49      243.71    282.39 o 
  -7  11  13     1229.65      982.99    621.09 o 
  -5  11  13       42.22       -1.03    207.22 o 
  -3  11  13     2717.99     2350.02    554.07 o 
  -1  11  13       27.03      120.15    205.84 o 
   1  11  13       25.97       34.48    212.21 o 
   3  11  13      684.97      795.14    308.99 o 
   5  11  13       50.55       43.28    287.02 o 
   7  11  13      945.57      750.19    401.16 o 
   9  11  13     1350.31     1373.30    411.70 o 
  -8  12  13      376.01      545.40    318.81 o 
  -6  12  13     1007.76      990.07    271.93 o 
  -4  12  13      471.52      669.08    244.14 o 
  -2  12  13      418.16      453.26    232.21 o 
   0  12  13     4349.11     5009.94    405.25 o 
   2  12  13      642.41      198.24    229.41 o 
   4  12  13      304.17      271.85    628.44 o 
   6  12  13      210.72      438.07    308.60 o 
  -3  13  13      144.65     -219.56    220.77 o 
  -1  13  13       97.19      -21.43    227.35 o 
   1  13  13      268.21       71.80    360.97 o 
   3  13  13     2753.75     3472.93    480.45 o 
 -14   0  14     5747.77     6781.38    851.70 o 
 -12   0  14      899.16      262.30    382.42 o 
 -10   0  14     4713.40     4573.68    670.29 o 
  -8   0  14     5371.37     5754.93    706.71 o 
  -6   0  14      159.23      972.52    383.12 o 
  -4   0  14      244.24      410.71    209.94 o 
  -2   0  14     1077.96      837.34    239.81 o 
   0   0  14       31.66      -59.31    292.77 o 
   2   0  14     1611.08     2207.00    460.52 o 
   4   0  14     3754.17     2618.84    519.00 o 
   6   0  14     2821.90     3253.76    579.24 o 
   8   0  14      470.43      433.90    418.85 o 
  10   0  14     4064.00     4215.07    683.95 o 
  12   0  14      115.39      102.96    461.92 o 
  14   0  14     2115.66     2654.91    701.81 o 
 -15   1  14       99.81        4.36    248.54 o 
 -13   1  14        0.30      249.40    286.12 o 
 -11   1  14     2583.39     2344.94    413.42 o 
  -9   1  14       11.37      163.44    227.74 o 
  -7   1  14       48.90      -20.55    201.46 o 
  -5   1  14     1156.23      942.52    266.26 o 
  -3   1  14       17.99     -112.06    124.29 o 
  -1   1  14     1571.54     1671.86    190.47 o 
   1   1  14      578.21      723.82    163.64 o 
   3   1  14     1448.82     1640.24    270.72 o 
   5   1  14     1420.79     1619.29    398.70 o 
   7   1  14      650.56      373.65    434.60 o 
   9   1  14       75.54      -76.91    199.51 o 
  11   1  14     3880.36     2842.59    368.45 o 
  13   1  14     1333.33     2051.09    344.48 o 
 -14   2  14       50.24     -219.33    222.98 o 
 -12   2  14     1007.22      342.89    449.31 o 
 -10   2  14     2563.51     2286.57    374.64 o 
  -8   2  14     1931.89     1639.22    459.64 o 
  -6   2  14     5261.19     5696.72    699.71 o 
  -4   2  14      617.23      446.19    228.81 o 
  -2   2  14       21.55      112.63    155.50 o 
   0   2  14     2846.77     2847.84    336.62 o 
   2   2  14     2698.88     2421.22    339.85 o 
   4   2  14      843.84      440.69    528.28 o 
   6   2  14      189.55      -54.13    231.49 o 
   8   2  14       89.56      209.30    260.02 o 
  10   2  14       95.35       90.83    265.97 o 
  12   2  14     1193.34     1474.47    517.60 o 
  14   2  14      280.22      118.71    290.70 o 
 -15   3  14     1099.24      853.63    527.76 o 
 -13   3  14     2766.78     2391.94    389.00 o 
 -11   3  14        2.62      257.05    344.95 o 
  -9   3  14    13722.10    15561.31   1419.56 o 
  -7   3  14     1614.34     1764.20    329.02 o 
  -5   3  14     3370.55     4042.77    316.75 o 
  -3   3  14     3475.21     3585.63    533.37 o 
  -1   3  14     2339.04     2274.34    257.79 o 
   1   3  14     9984.78     9272.55    415.05 o 
   3   3  14      414.84      553.63    253.84 o 
   5   3  14      278.81      370.50    665.22 o 
   7   3  14      469.98       39.57    247.49 o 
   9   3  14      247.96      583.49    290.86 o 
  11   3  14       23.68     -125.59    265.75 o 
  13   3  14     2144.59     2357.78    434.88 o 
 -14   4  14      609.08      533.50    311.45 o 
 -12   4  14      611.27      376.88    530.74 o 
 -10   4  14      775.20      910.38    292.88 o 
  -8   4  14      239.34      254.49    241.69 o 
  -6   4  14     3509.54     3128.66    836.64 o 
  -4   4  14       20.87     -146.73    146.73 o 
  -2   4  14      525.27      329.04    177.25 o 
   0   4  14       17.43      -20.38    154.61 o 
   2   4  14     3208.74     3426.45    640.00 o 
   4   4  14       33.63      -62.40    217.64 o 
   6   4  14     5847.34     5289.41    490.31 o 
   8   4  14     2453.00     3262.39    495.02 o 
  10   4  14      695.24      391.54    293.10 o 
  12   4  14      175.38      118.71    526.71 o 
 -13   5  14       16.96       84.10    249.15 o 
 -11   5  14    12013.96    13532.69   1195.95 o 
  -9   5  14     1640.45     2246.54    370.95 o 
  -7   5  14      248.83      178.20    225.11 o 
  -5   5  14      166.43       55.03    175.48 o 
  -3   5  14        5.11      164.70    171.58 o 
  -1   5  14     6058.42     6284.93    610.13 o 
   1   5  14      131.81       26.63    172.39 o 
   3   5  14     5282.40     5399.84    486.73 o 
   5   5  14        8.35       73.19    248.35 o 
   7   5  14     2217.04     2287.09    626.87 o 
   9   5  14      165.75     -213.85    279.29 o 
  11   5  14     1271.89     1034.63    458.59 o 
  13   5  14     3060.39     3576.28    518.80 o 
 -12   6  14     1051.85     1371.42    352.85 o 
 -10   6  14        3.22     -207.53    207.53 o 
  -8   6  14      704.82       67.59    232.48 o 
  -6   6  14     1167.05     1009.29    411.84 o 
  -4   6  14      965.42     1270.96    248.44 o 
  -2   6  14        4.78      -82.59    163.66 o 
   0   6  14      774.45     1082.83    281.69 o 
   2   6  14     1561.77     1113.61    523.56 o 
   4   6  14      780.10     1133.91    320.35 o 
   6   6  14     2214.36     1874.90    380.99 o 
   8   6  14      763.62      579.66    420.42 o 
  10   6  14     1861.98     1861.93    415.09 o 
  12   6  14      814.89      762.12    369.27 o 
 -11   7  14     2950.29     3354.82    461.27 o 
  -9   7  14      338.20      135.38    240.30 o 
  -7   7  14     1558.65     1416.58    321.99 o 
  -5   7  14      539.81      639.69    211.49 o 
  -3   7  14     1532.59     1397.89    293.25 o 
  -1   7  14       44.75      191.40    196.58 o 
   1   7  14        1.16      -36.25    276.14 o 
   3   7  14     4312.94     4741.88    631.25 o 
   5   7  14       23.78     -236.61    236.61 o 
   7   7  14      436.99      262.23    296.10 o 
   9   7  14       27.00     -276.84    276.84 o 
  11   7  14       18.81     -190.79    315.57 o 
 -10   8  14       38.45       99.86    259.99 o 
  -8   8  14     2015.20     2238.18    391.18 o 
  -6   8  14     4464.93     5311.63    798.82 o 
  -4   8  14       35.37      -21.81    187.96 o 
  -2   8  14     9411.81    10137.07    552.14 o 
   0   8  14       18.48      -37.19    238.79 o 
   2   8  14     2336.59     2559.38    405.10 o 
   4   8  14     2766.69     3022.32    649.46 o 
   6   8  14      982.21     1454.92    370.04 o 
   8   8  14     6467.92     7010.72    627.37 o 
  10   8  14      193.15     -310.70    310.70 o 
  -9   9  14        4.57      -81.03    268.12 o 
  -7   9  14      791.13      784.38    314.89 o 
  -5   9  14      265.43      333.05    219.79 o 
  -3   9  14        0.34      -55.89    197.52 o 
  -1   9  14       10.26      -11.77    192.17 o 
   1   9  14       36.37       -2.28    383.30 o 
   3   9  14      175.87      238.11    270.76 o 
   5   9  14     1062.75     1302.60    366.31 o 
   7   9  14       74.35      -42.29    300.00 o 
   9   9  14      363.33      160.07    335.77 o 
  -8  10  14      528.39      567.31    461.75 o 
  -6  10  14     2344.29     3002.63    446.79 o 
  -4  10  14     5489.12     6041.35    432.93 o 
  -2  10  14       29.07      130.82    208.94 o 
   0  10  14     1489.17     1732.44    356.94 o 
   2  10  14       11.22      102.00    438.46 o 
   4  10  14      233.08      298.10    308.30 o 
   6  10  14      478.41      697.08    362.34 o 
  -5  11  14      339.94      113.19    244.97 o 
  -3  11  14     2283.76     2174.78    322.76 o 
  -1  11  14     1539.30     1188.62    285.53 o 
   1  11  14      181.94      103.59    340.22 o 
   3  11  14     9449.46    10006.71    684.99 o 
 -13   1  15      791.28      733.04    332.69 o 
 -11   1  15     3223.55     3330.69    449.53 o 
  -9   1  15       45.24      403.56    294.17 o 
  -7   1  15     8281.43     8844.59    581.03 o 
  -5   1  15       41.88       47.63    218.16 o 
  -3   1  15      125.10      -27.80    137.34 o 
  -1   1  15      111.40      214.34    235.25 o 
   1   1  15      193.72       37.13    221.68 o 
   3   1  15     1976.73     2071.70    341.20 o 
   5   1  15      222.46      297.84    260.80 o 
   7   1  15      540.89      570.54    305.70 o 
   9   1  15       24.29     -248.35    256.38 o 
  11   1  15       38.30       98.36    306.01 o 
 -12   2  15     3204.84     2977.45    604.80 o 
 -10   2  15     1455.88     1035.56    444.41 o 
  -8   2  15      123.85     -286.12    286.12 o 
  -6   2  15     2496.17     4331.34    624.42 o 
  -4   2  15      239.48      202.12    215.08 o 
  -2   2  15     2680.93     2703.68    285.42 o 
   0   2  15     8094.61     8028.41    532.49 o 
   2   2  15      659.52      842.53    274.97 o 
   4   2  15      325.63      248.70    253.91 o 
   6   2  15      874.08      952.07    569.78 o 
   8   2  15      213.18     -205.82    250.27 o 
  10   2  15       24.88     -154.09    570.13 o 
 -11   3  15      630.10      816.79    360.36 o 
  -9   3  15      449.18      677.89    271.21 o 
  -7   3  15     2963.11     2950.73    406.37 o 
  -5   3  15     2810.24     3113.50    398.08 o 
  -3   3  15     1229.21      904.17    226.49 o 
  -1   3  15        0.96      207.37    175.22 o 
   1   3  15     2797.77     3237.10    398.09 o 
   3   3  15      660.33      856.64    326.57 o 
   5   3  15     2339.10     1861.37    353.86 o 
   7   3  15      891.80      571.40    303.67 o 
   9   3  15     2339.97     2707.57    502.37 o 
  11   3  15     5218.56     6364.37    599.39 o 
 -12   4  15     2227.95     2507.99    769.58 o 
 -10   4  15      372.77      809.73    312.38 o 
  -8   4  15     5203.44     5276.67   1055.52 o 
  -6   4  15      352.69      318.02    248.25 o 
  -4   4  15     1139.07     1012.03    238.46 o 
  -2   4  15     7803.94     8188.41    423.11 o 
   0   4  15     3178.71     1861.79    335.50 o 
   2   4  15     5298.29     5811.10    503.60 o 
   4   4  15     2395.40     1815.72    343.50 o 
   6   4  15       29.98       68.88    262.22 o 
   8   4  15     2150.37     1749.66    396.51 o 
  10   4  15      511.60      195.80    330.94 o 
 -11   5  15     5281.57     4931.30    536.13 o 
  -9   5  15       20.31       34.39    251.72 o 
  -7   5  15     1654.23     2028.63    362.51 o 
  -5   5  15      713.83      707.02    289.50 o 
  -3   5  15      257.50      432.71    198.44 o 
  -1   5  15     2191.25     2728.43    370.09 o 
   1   5  15      114.46      -83.03    244.68 o 
   3   5  15      258.39      417.45    278.95 o 
   5   5  15     1560.44     1045.29    345.50 o 
   7   5  15      129.59     -237.67    237.67 o 
   9   5  15       85.42      377.12    319.07 o 
 -10   6  15      901.12     1154.76    348.16 o 
  -8   6  15      260.68      426.13    274.67 o 
  -6   6  15       40.03       34.91    234.25 o 
  -4   6  15     7796.69     8384.20    842.38 o 
  -2   6  15     1649.21     1279.25    342.05 o 
   0   6  15     6359.37     6749.92    585.19 o 
   2   6  15      319.22      286.40    269.29 o 
   4   6  15       14.46      471.46    284.56 o 
   6   6  15    11797.92    12919.31    748.27 o 
   8   6  15     1419.64     1709.37    442.13 o 
  -9   7  15       52.91       13.51    268.52 o 
  -7   7  15      127.98      246.47    276.02 o 
  -5   7  15      169.13      343.52    272.24 o 
  -3   7  15     9702.84     9189.12    473.53 o 
  -1   7  15       52.57     -223.84    223.84 o 
   1   7  15     2900.98     3220.25    430.14 o 
   3   7  15       28.83      280.72    394.51 o 
   5   7  15      542.26      984.45    349.18 o 
   7   7  15      923.29      624.65    478.91 o 
  -8   8  15     2758.61     2533.80    431.46 o 
  -6   8  15       21.46      287.76    290.39 o 
  -4   8  15       48.33       33.24    224.94 o 
  -2   8  15      572.48      707.55    296.47 o 
   0   8  15      597.18     1036.45    333.24 o 
   2   8  15     1215.97     1391.26    357.55 o 
   4   8  15      132.06      364.63    316.85 o 
   6   8  15      269.25       46.89    755.39 o 
  -5   9  15     1856.53     2366.73    426.95 o 
  -3   9  15       15.12      -94.73    204.15 o 
  -1   9  15      130.17       12.52    270.29 o 
   1   9  15     5564.23     6269.98    573.53 o 
   3   9  15      297.66      497.21    321.00 o 
 -10   0  16     2187.14     2368.79    587.29 o 
  -8   0  16     5852.66     6511.37    813.53 o 
  -6   0  16     1772.80     1706.55    500.79 o 
  -4   0  16      658.98      828.94    395.03 o 
  -2   0  16     1527.35     1456.15    449.31 o 
   0   0  16      624.52     1083.54    395.73 o 
   2   0  16     3255.02     3006.16    578.19 o 
   4   0  16      703.61      464.02    384.88 o 
   6   0  16     1255.30     1204.36    461.22 o 
   8   0  16       64.58       38.87    375.77 o 
  -9   1  16      633.36      880.62    557.00 o 
  -7   1  16      903.84     1146.74    361.94 o 
  -5   1  16     1776.92     1336.38    457.72 o 
  -1   1  16      317.06       89.30    246.37 o 
   1   1  16     1274.63      830.02    285.14 o 
   3   1  16     3226.95     3176.36    604.10 o 
   5   1  16     5185.52     5746.79    523.16 o 
   7   1  16       20.26     -223.33    418.32 o 
  -8   2  16       25.90       72.57    254.11 o 
  -6   2  16      850.27      590.77    272.47 o 
  -4   2  16     1202.19     1054.51    310.46 o 
  -2   2  16       20.13       -9.81    398.88 o 
   0   2  16      230.66      186.71    243.91 o 
   2   2  16       12.54     -234.27    234.27 o 
   4   2  16      230.71      576.19    282.45 o 
   6   2  16     1266.35     1363.93    351.64 o 
   8   2  16       39.66      120.13    299.55 o 
  -9   3  16     2957.50     2914.29    457.89 o 
  -7   3  16      140.38      129.08    418.32 o 
  -5   3  16      827.93      548.42    378.92 o 
  -3   3  16     1152.71      902.83    413.59 o 
  -1   3  16        3.92      171.23    257.73 o 
   1   3  16     3757.71     3941.14    448.71 o 
   3   3  16      604.19     1048.82    397.13 o 
   5   3  16       16.48     -251.10    251.10 o 
   7   3  16     2035.78     2323.34    423.22 o 
  -8   4  16       83.37      330.31    279.20 o 
  -6   4  16      238.55      376.89    314.13 o 
  -4   4  16     1195.87     1437.47    341.45 o 
  -2   4  16     1944.27     2066.29    353.60 o 
   0   4  16     9279.69     8986.07    944.50 o 
   2   4  16      192.88       17.47    271.41 o 
   4   4  16     1442.15      776.16    321.20 o 
   6   4  16      457.99      387.21    368.59 o 
  -7   5  16      327.22      334.17    276.49 o 
  -5   5  16     2737.48     2533.14    429.00 o 
  -3   5  16      382.70      -80.91    249.49 o 
  -1   5  16     3693.19     3437.80    432.35 o 
   1   5  16     2235.46     2785.16    418.02 o 
   3   5  16     8121.30     7192.08   1020.50 o 
   5   5  16      437.56        0.82    304.48 o 
  -6   6  16      108.27      247.25    413.94 o 
  -4   6  16     1714.96     1919.51    369.31 o 
  -2   6  16      109.43      169.15    371.92 o 
   0   6  16     3005.63     3923.17    602.88 o 
   2   6  16      576.94      664.62    322.66 o 
   4   6  16       74.16      237.25    299.93 o 
  -3   7  16     1166.90     1252.78    345.09 o 
  -1   7  16     2060.29     2219.01    407.90 o 
   1   7  16       43.75      168.73    744.54 o 
  -1   1  17     2343.23     1935.24    503.95 o 
   1   1  17       31.03      -19.01    249.70 o 
   0   2  17      537.61      806.34    313.10 o 
                                                 
